# Supplementary material for: Metagenome and Metatranscriptome Profiling of Moderate and Severe COPD Sputum in Taiwanese Han Males
Source: PLoS One. 2016 Jul 18;11(7):e0159066. doi: 10.1371/journal.pone.0159066 (PMC4948834; doi:10.1371/journal.pone.0159066)
Supplement: S1 Table — (XLSX) [file pone.0159066.s001.xlsx]

## Sheet: 工作表1
	Gender	Height (cm)	Weight (kg)	BMI	Age	History of Smoking	Diabetes mellitus	FEV1	FVC	FEV1/FVC	GLOD	Drug treatment	Drugs
Moderate 1	male	149	58	26.1249	70	N	N	2.24	2.96	76	2	ICS+LABA+LAMA	Seretide+Spiriva
Moderate 2	male	156	54	22.1893	71	Y	Y	1.04	1.75	60	2	LABA	Onbrez
Moderate 3	male	168	70	24.8016	72	Y	N	1.23	2.12	58	2	ICS+LABA+LAMA	Seretide+Spiriva
Moderate 4	male	168	84	29.7619	57	Y	N	1.87	3.33	56	2	ICS+LABA	Seretide
Severe 1	male	174	65	21.4692	69	Y	N	1.8	3.72	48	3	ICS+LABA	Seretide
Severe 2	male	158	32	12.8185	91	N	N	0.66	1.61	41	3	ICS+LABA	Seretide
Severe 3	male	161	70	27.0051	78	Y	N	0.93	2.71	34	3	ICS+LABA	Seretide
Severe 4	male	172	80	27.0416	71	Y	Y	1.27	3.92	32	3	ICS+LABA+LAMA	Seretide+Spiriva
