# Supplementary material for: Metagenome and Metatranscriptome Profiling of Moderate and Severe COPD Sputum in Taiwanese Han Males
Source: PLoS One. 2016 Jul 18;11(7):e0159066. doi: 10.1371/journal.pone.0159066 (PMC4948834; doi:10.1371/journal.pone.0159066)
Supplement: S2 Table — (XLSX) [file pone.0159066.s002.xlsx]

## Sheet: negative control
Kingdom	Phylum	reads	reads %
Bacteria	Actinobacteria	883	0.0141154
Bacteria	Bacteroidetes	566	0.00904789
Bacteria	Firmicutes	716	0.0114457
Bacteria	Proteobacteria	60391	0.965391
Kingdom	Phylum	Class	Order	Family	Genus	reads	reads %
Bacteria	Actinobacteria	Actinobacteria	Actinomycetales	Actinomycetaceae	Actinomyces	0	0
Bacteria	Actinobacteria	Actinobacteria	Actinomycetales	Actinomycetaceae	Varibaculum	0	0
Bacteria	Actinobacteria	Actinobacteria	Actinomycetales	Corynebacteriaceae	Corynebacterium	16	0.000289976
Bacteria	Actinobacteria	Actinobacteria	Actinomycetales	Micrococcaceae	Rothia	0	0
Bacteria	Actinobacteria	Actinobacteria	Bifidobacteriales	Bifidobacteriaceae	Bifidobacterium	67	0.00121427
Bacteria	Actinobacteria	Actinobacteria	Bifidobacteriales	Bifidobacteriaceae	Scardovia	0	0
Bacteria	Actinobacteria	Actinobacteria	Coriobacteriales	Coriobacteriaceae	Atopobium	0	0
Bacteria	Actinobacteria	Actinobacteria	Coriobacteriales	Coriobacteriaceae	Cryptobacterium	0	0
Bacteria	Bacteroidetes	Bacteroidia	Bacteroidales	Bacteroidaceae	Bacteroides	178	0.00322598
Bacteria	Bacteroidetes	Bacteroidia	Bacteroidales	Porphyromonadaceae	Butyricimonas	0	0
Bacteria	Bacteroidetes	Bacteroidia	Bacteroidales	Porphyromonadaceae	Odoribacter	0	0
Bacteria	Bacteroidetes	Bacteroidia	Bacteroidales	Porphyromonadaceae	Parabacteroides	0	0
Bacteria	Bacteroidetes	Bacteroidia	Bacteroidales	Porphyromonadaceae	Porphyromonas	0	0
Bacteria	Bacteroidetes	Bacteroidia	Bacteroidales	Porphyromonadaceae	Tannerella	0	0
Bacteria	Bacteroidetes	Bacteroidia	Bacteroidales	Prevotellaceae	Paraprevotella	0	0
Bacteria	Bacteroidetes	Bacteroidia	Bacteroidales	Prevotellaceae	Prevotella	0	0
Bacteria	Bacteroidetes	Bacteroidia	Bacteroidales	Rikenellaceae	Alistipes	0	0
Bacteria	Bacteroidetes	Flavobacteria	Flavobacteriales	Flavobacteriaceae	Capnocytophaga	0	0
Bacteria	Bacteroidetes	Flavobacteria	Flavobacteriales	Flavobacteriaceae	Chryseobacterium	0	0
Bacteria	Firmicutes	Bacilli	Bacillales	Staphylococcaceae	Staphylococcus	366	0.0066332
Bacteria	Firmicutes	Bacilli	Lactobacillales	Lactobacillaceae	Lactobacillus	0	0
Bacteria	Firmicutes	Bacilli	Lactobacillales	Streptococcaceae	Streptococcus	99	0.00179423
Bacteria	Firmicutes	Clostridia	Clostridiales	Clostridiales_Incertae_Sedis_XI	Anaerococcus	0	0
Bacteria	Firmicutes	Clostridia	Clostridiales	Clostridiales_Incertae_Sedis_XI	Finegoldia	59	0.00106929
Bacteria	Firmicutes	Clostridia	Clostridiales	Clostridiales_Incertae_Sedis_XIII	Mogibacterium	0	0
Bacteria	Firmicutes	Clostridia	Clostridiales	Clostridiales_Incertae_Sedis_XI	Parvimonas	0	0
Bacteria	Firmicutes	Clostridia	Clostridiales	Clostridiales_Incertae_Sedis_XI	Peptoniphilus	0	0
Bacteria	Firmicutes	Clostridia	Clostridiales	Eubacteriaceae	Eubacterium	0	0
Bacteria	Firmicutes	Clostridia	Clostridiales	Incertae_Sedis_XI	Murdochiella	0	0
Bacteria	Firmicutes	Clostridia	Clostridiales	Lachnospiraceae	Blautia	0	0
Bacteria	Firmicutes	Clostridia	Clostridiales	Lachnospiraceae	Catonella	0	0
Bacteria	Firmicutes	Clostridia	Clostridiales	Lachnospiraceae	Coprococcus	0	0
Bacteria	Firmicutes	Clostridia	Clostridiales	Lachnospiraceae	Dorea	0	0
Bacteria	Firmicutes	Clostridia	Clostridiales	Lachnospiraceae	Howardella	0	0
Bacteria	Firmicutes	Clostridia	Clostridiales	Lachnospiraceae	Lachnospiracea_incertae_sedis	0	0
Bacteria	Firmicutes	Clostridia	Clostridiales	Lachnospiraceae	Oribacterium	0	0
Bacteria	Firmicutes	Clostridia	Clostridiales	Lachnospiraceae	Roseburia	0	0
Bacteria	Firmicutes	Clostridia	Clostridiales	Peptostreptococcaceae	Filifactor	0	0
Bacteria	Firmicutes	Clostridia	Clostridiales	Peptostreptococcaceae	Peptostreptococcus	0	0
Bacteria	Firmicutes	Clostridia	Clostridiales	Ruminococcaceae	Butyricicoccus	0	0
Bacteria	Firmicutes	Clostridia	Clostridiales	Ruminococcaceae	Faecalibacterium	169	0.00306287
Bacteria	Firmicutes	Clostridia	Clostridiales	Ruminococcaceae	Pseudoflavonifractor	0	0
Bacteria	Firmicutes	Clostridia	Clostridiales	Ruminococcaceae	Ruminococcus	0	0
Bacteria	Firmicutes	Erysipelotrichia	Erysipelotrichales	Erysipelotrichaceae	Erysipelotrichaceae_incertae_sedis	0	0
Bacteria	Firmicutes	Negativicutes	Selenomonadales	Acidaminococcaceae	Acidaminococcus	0	0
Bacteria	Firmicutes	Negativicutes	Selenomonadales	Acidaminococcaceae	Phascolarctobacterium	0	0
Bacteria	Firmicutes	Negativicutes	Selenomonadales	Veillonellaceae	Dialister	0	0
Bacteria	Firmicutes	Negativicutes	Selenomonadales	Veillonellaceae	Megamonas	0	0
Bacteria	Firmicutes	Negativicutes	Selenomonadales	Veillonellaceae	Megasphaera	0	0
Bacteria	Firmicutes	Negativicutes	Selenomonadales	Veillonellaceae	Selenomonas	0	0
Bacteria	Firmicutes	Negativicutes	Selenomonadales	Veillonellaceae	Veillonella	0	0
Bacteria	Fusobacteria.ph	Fusobacteria.cl	Fusobacteriales	Fusobacteriaceae	Fusobacterium	0	0
Bacteria	Fusobacteria.ph	Fusobacteria.cl	Fusobacteriales	Leptotrichiaceae	Leptotrichia	0	0
Bacteria	Proteobacteria	Alphaproteobacteria	Caulobacterales	Caulobacteraceae	Brevundimonas	300	0.00543705
Bacteria	Proteobacteria	Alphaproteobacteria	Caulobacterales	Caulobacteraceae	Caulobacter	54	0.000978669
Bacteria	Proteobacteria	Alphaproteobacteria	Rhizobiales	Bradyrhizobiaceae	Bosea	0	0
Bacteria	Proteobacteria	Alphaproteobacteria	Rhizobiales	Hyphomicrobiaceae	Gemmiger	0	0
Bacteria	Proteobacteria	Alphaproteobacteria	Rhizobiales	Methylobacteriaceae	Methylobacterium	0	0
Bacteria	Proteobacteria	Alphaproteobacteria	Sphingomonadales	Sphingomonadaceae	Sphingomonas	0	0
Bacteria	Proteobacteria	Betaproteobacteria	Burkholderiales	Sutterellaceae	Sutterella	0	0
Bacteria	Proteobacteria	Betaproteobacteria	Neisseriales	Neisseriaceae	Neisseria	0	0
Bacteria	Proteobacteria	Deltaproteobacteria	Desulfovibrionales	Desulfomicrobiaceae	Desulfomicrobium	0	0
Bacteria	Proteobacteria	Deltaproteobacteria	Desulfovibrionales	Desulfovibrionaceae	Bilophila	0	0
Bacteria	Proteobacteria	Epsilonproteobacteria	Campylobacterales	Campylobacteraceae	Campylobacter	0	0
Bacteria	Proteobacteria	Gammaproteobacteria	Aeromonadales	Succinivibrionaceae	Succinivibrio	0	0
Bacteria	Proteobacteria	Gammaproteobacteria	Alteromonadales	Shewanellaceae	Shewanella	12125	0.219747
Bacteria	Proteobacteria	Gammaproteobacteria	Cardiobacteriales	Cardiobacteriaceae	Cardiobacterium	0	0
Bacteria	Proteobacteria	Gammaproteobacteria	Oceanospirillales	Halomonadaceae	Halomonas	40710	0.737807
Bacteria	Proteobacteria	Gammaproteobacteria	Pasteurellales	Pasteurellaceae	Haemophilus	0	0
Bacteria	Proteobacteria	Gammaproteobacteria	Pseudomonadales	Moraxellaceae	Acinetobacter	814	0.0147525
Bacteria	Proteobacteria	Gammaproteobacteria	Pseudomonadales	Moraxellaceae	Enhydrobacter	0	0
Bacteria	Proteobacteria	Gammaproteobacteria	Pseudomonadales	Pseudomonadaceae	Pseudomonas	220	0.00398717
Bacteria	Proteobacteria	Gammaproteobacteria	Xanthomonadales	Xanthomonadaceae	Pseudoxanthomonas	0	0
Bacteria	Spirochaetes	Spirochaetes	Spirochaetales	Spirochaetaceae	Treponema	0	0
Bacteria	Synergistetes	Synergistia	Synergistales	Synergistaceae	Pyramidobacter	0	0
Bacteria	Tenericutes	Mollicutes	Mycoplasmatales	Mycoplasmataceae	Mycoplasma	0	0

## Sheet: COPD_phylum
Taxonomy		All Moderate		Moderate 1		Moderate 2		Moderate 3		Moderate 4		All Severe		Severe 1		Severe 2		Severe 3		Severe 4
Kingdom	Phylum	count	%	count	%	count	%	count	%	count	%	count	%	count	%	count	%	count	%	count	%
Bacteria	Actinobacteria	731.526	0.0287337	182.389	0.0490503	348.017	0.0201152	81.8284	0.0455217	119.292	0.0451576	1986.56	0.0517733	78.8708	0.0103713	71.9696	0.00722998	284.921	0.0841814	1550.8	0.0889899
Bacteria	Bacteroidetes	7755.19	0.304617	1748.04	0.470105	5092.5	0.294344	720.422	0.400775	194.227	0.0735238	20527.6	0.534986	3360.32	0.441871	5050.88	0.507406	1299.14	0.383838	10817.2	0.620729
Bacteria	Firmicutes	14776.9	0.580423	1216.91	0.327267	10840.5	0.626574	755.255	0.420153	1964.26	0.743563	11369.4	0.296306	2235.12	0.293911	3739.7	0.375686	1603.44	0.473744	3791.11	0.217546
Bacteria	Fusobacteria	1180	0.0463493	190	0.0510972	851	0.0491873	71	0.0394978	68	0.0257412	3457	0.0900957	1253	0.164766	967	0.0971437	129	0.0381138	1108	0.0635807
Bacteria	Proteobacteria	990.232	0.0388954	377.065	0.101405	167.196	0.00966384	150.065	0.0834819	295.907	0.112015	380.837	0.00992531	99.4316	0.013075	68.7681	0.00690836	68.1105	0.0201236	144.527	0.00829345
others	others	25	0.000981976	4	0.00107573	2	0.000115599	19	0.0105698	0	0	649	0.0169141	578	0.0760052	56	0.0056257	0	0	15	0.00086075

## Sheet: COPD_genus
Taxonomy						Moderate		Moderate 1		Moderate 2		Moderate 3		Moderate 4		Severe		Severe 1		Severe 2		Severe 3		Severe 4
Kingdom	Phylum	Class	Order	Family	Genus	count	%	count	%	count	%	count	%	count	%	count	%	count	%	count	%	count	%	count	%
Bacteria	Actinobacteria	Actinobacteria	Actinomycetales	Actinomycetaceae	Actinomyces	173	0.0061848	10	0.00148818	150	0.0119021	4	0.00129015	9	0.00162192	171	0.0044442	21	0.00256099	47	0.00575064	4	0.00109944	99	0.00536121
Bacteria	Actinobacteria	Actinobacteria	Actinomycetales	Actinomycetaceae	Varibaculum	0	0	0	0	0	0	0	0	0	0	2	5.19789e-05	0	0	2	0.000244708	0	0	0	0
Bacteria	Actinobacteria	Actinobacteria	Actinomycetales	Corynebacteriaceae	Corynebacterium	18.989	0.000678862	0	0	18.989	0.00150673	0	0	0	0	48.9716	0.00127274	18.989	0.00231574	3.99768	0.000489132	0	0	25.9849	0.00140718
Bacteria	Actinobacteria	Actinobacteria	Actinomycetales	Micrococcaceae	Rothia	486	0.0173746	163	0.0242573	135	0.0107119	79	0.0254804	109	0.0196432	1737	0.0451437	40	0.00487808	0	0	258	0.0709142	1439	0.077927
Bacteria	Actinobacteria	Actinobacteria	Bifidobacteriales	Bifidobacteriaceae	Bifidobacterium	4.98786	0.000178318	1.99515	0.000296914	0	0	0	0	2.99272	0.000539328	1.99515	5.18527e-05	0	0	0	0	0	0	1.99515	0.000108044
Bacteria	Actinobacteria	Actinobacteria	Bifidobacteriales	Bifidobacteriaceae	Scardovia	0	0	0	0	0	0	0	0	0	0	4	0.000103958	0	0	4	0.000489416	0	0	0	0
Bacteria	Actinobacteria	Actinobacteria	Coriobacteriales	Coriobacteriaceae	Atopobium	10	0.000357503	10	0.00148818	0	0	0	0	0	0	32	0.000831662	0	0	0	0	27	0.00742125	5	0.000270768
Bacteria	Actinobacteria	Actinobacteria	Coriobacteriales	Coriobacteriaceae	Cryptobacterium	0	0	0	0	0	0	0	0	0	0	2	5.19789e-05	0	0	0	0	0	0	2	0.000108307
Bacteria	Bacteroidetes	Bacteroidia	Bacteroidales	Bacteroidaceae	Bacteroides	999.52	0.0357331	0	0	999.52	0.0793095	0	0	0	0	326.881	0.00849545	0	0	326.881	0.0399952	0	0	0	0
Bacteria	Bacteroidetes	Bacteroidia	Bacteroidales	Porphyromonadaceae	Butyricimonas	7	0.000250252	0	0	7	0.000555433	0	0	0	0	2	5.19789e-05	0	0	2	0.000244708	0	0	0	0
Bacteria	Bacteroidetes	Bacteroidia	Bacteroidales	Porphyromonadaceae	Odoribacter	15	0.000536254	0	0	15	0.00119021	0	0	0	0	2	5.19789e-05	0	0	2	0.000244708	0	0	0	0
Bacteria	Bacteroidetes	Bacteroidia	Bacteroidales	Porphyromonadaceae	Parabacteroides	30	0.00107251	0	0	30	0.00238043	0	0	0	0	6	0.000155937	0	0	6	0.000734124	0	0	0	0
Bacteria	Bacteroidetes	Bacteroidia	Bacteroidales	Porphyromonadaceae	Porphyromonas	168	0.00600605	91	0.0135424	25	0.00198369	47	0.0151592	5	0.000901066	1280	0.0332665	766	0.0934151	6	0.000734124	6	0.00164917	502	0.0271851
Bacteria	Bacteroidetes	Bacteroidia	Bacteroidales	Porphyromonadaceae	Tannerella	0	0	0	0	0	0	0	0	0	0	14	0.000363852	14	0.00170733	0	0	0	0	0	0
Bacteria	Bacteroidetes	Bacteroidia	Bacteroidales	Prevotellaceae	Paraprevotella	106	0.00378953	0	0	106	0.00841084	0	0	0	0	2	5.19789e-05	0	0	2	0.000244708	0	0	0	0
Bacteria	Bacteroidetes	Bacteroidia	Bacteroidales	Prevotellaceae	Prevotella	5696	0.203634	1632	0.242871	3224	0.255817	660	0.212874	180	0.0324384	15002	0.389894	2255	0.275001	1347	0.164811	1141	0.313616	10259	0.555562
Bacteria	Bacteroidetes	Bacteroidia	Bacteroidales	Rikenellaceae	Alistipes	3	0.000107251	0	0	3	0.000238043	0	0	0	0	0	0	0	0	0	0	0	0	0	0
Bacteria	Bacteroidetes	Flavobacteria	Flavobacteriales	Flavobacteriaceae	Capnocytophaga	71	0.00253827	4	0.000595272	54	0.00428477	6	0.00193522	7	0.00126149	189	0.00491201	41	0.00500003	118	0.0144378	30	0.00824583	0	0
Bacteria	Bacteroidetes	Flavobacteria	Flavobacteriales	Flavobacteriaceae	Chryseobacterium	81	0.00289577	0	0	81	0.00642715	0	0	0	0	3015	0.0783582	0	0	3015	0.368897	0	0	0	0
Bacteria	Firmicutes	Bacilli	Bacillales	Staphylococcaceae	Staphylococcus	958.161	0.0342545	13.8149	0.0020559	0	0	4.93389	0.00159136	939.412	0.169295	283.205	0.00736035	281.232	0.0342967	0	0	0	0	1.97356	0.000106875
Bacteria	Firmicutes	Bacilli	Lactobacillales	Lactobacillaceae	Lactobacillus	97	0.00346778	0	0	93	0.00737932	4	0.00129015	0	0	18	0.00046781	6	0.000731711	3	0.000367062	0	0	9	0.000487382
Bacteria	Firmicutes	Bacilli	Lactobacillales	Streptococcaceae	Streptococcus	4050.43	0.144804	739.34	0.110027	2255.88	0.178999	437.426	0.141086	617.777	0.111332	4484.86	0.116559	907.734	0.1107	492.229	0.0602262	874.852	0.240463	2210.05	0.119682
Bacteria	Firmicutes	Clostridia	Clostridiales	Clostridiales_Incertae_Sedis_XI	Anaerococcus	2	7.15006e-05	0	0	2	0.000158695	0	0	0	0	0	0	0	0	0	0	0	0	0	0
Bacteria	Firmicutes	Clostridia	Clostridiales	Clostridiales_Incertae_Sedis_XI	Finegoldia	10.9765	0.000392413	0	0	10.9765	0.000870958	0	0	0	0	0	0	0	0	0	0	0	0	0	0
Bacteria	Firmicutes	Clostridia	Clostridiales	Clostridiales_Incertae_Sedis_XIII	Mogibacterium	2	7.15006e-05	0	0	2	0.000158695	0	0	0	0	0	0	0	0	0	0	0	0	0	0
Bacteria	Firmicutes	Clostridia	Clostridiales	Clostridiales_Incertae_Sedis_XI	Parvimonas	0	0	0	0	0	0	0	0	0	0	12	0.000311873	10	0.00121952	0	0	0	0	2	0.000108307
Bacteria	Firmicutes	Clostridia	Clostridiales	Clostridiales_Incertae_Sedis_XI	Peptoniphilus	4	0.000143001	0	0	4	0.00031739	0	0	0	0	0	0	0	0	0	0	0	0	0	0
Bacteria	Firmicutes	Clostridia	Clostridiales	Eubacteriaceae	Eubacterium	14	0.000500504	4	0.000595272	2	0.000158695	6	0.00193522	2	0.000360426	68	0.00176728	43	0.00524393	0	0	25	0.00687153	0	0
Bacteria	Firmicutes	Clostridia	Clostridiales	Incertae_Sedis_XI	Murdochiella	2	7.15006e-05	0	0	2	0.000158695	0	0	0	0	0	0	0	0	0	0	0	0	0	0
Bacteria	Firmicutes	Clostridia	Clostridiales	Lachnospiraceae	Blautia	506	0.0180896	0	0	506	0.0401499	0	0	0	0	192	0.00498997	0	0	192	0.023492	0	0	0	0
Bacteria	Firmicutes	Clostridia	Clostridiales	Lachnospiraceae	Catonella	4	0.000143001	0	0	4	0.00031739	0	0	0	0	0	0	0	0	0	0	0	0	0	0
Bacteria	Firmicutes	Clostridia	Clostridiales	Lachnospiraceae	Coprococcus	32	0.00114401	0	0	32	0.00253912	0	0	0	0	24	0.000623747	0	0	24	0.0029365	0	0	0	0
Bacteria	Firmicutes	Clostridia	Clostridiales	Lachnospiraceae	Dorea	128	0.00457604	0	0	128	0.0101565	0	0	0	0	55	0.00142942	0	0	55	0.00672947	0	0	0	0
Bacteria	Firmicutes	Clostridia	Clostridiales	Lachnospiraceae	Howardella	2	7.15006e-05	0	0	2	0.000158695	0	0	0	0	0	0	0	0	0	0	0	0	0	0
Bacteria	Firmicutes	Clostridia	Clostridiales	Lachnospiraceae	Lachnospiracea_incertae_sedis	141	0.00504079	0	0	141	0.011188	0	0	0	0	123	0.0031967	0	0	123	0.0150495	0	0	0	0
Bacteria	Firmicutes	Clostridia	Clostridiales	Lachnospiraceae	Oribacterium	8	0.000286002	2	0.000297636	0	0	6	0.00193522	0	0	18	0.00046781	12	0.00146342	0	0	0	0	6	0.000324922
Bacteria	Firmicutes	Clostridia	Clostridiales	Lachnospiraceae	Roseburia	412	0.0147291	0	0	412	0.0326912	0	0	0	0	87	0.00226108	0	0	87	0.0106448	0	0	0	0
Bacteria	Firmicutes	Clostridia	Clostridiales	Peptostreptococcaceae	Filifactor	11	0.000393253	3	0.000446454	0	0	8	0.00258029	0	0	139	0.00361253	139	0.0169513	0	0	0	0	0	0
Bacteria	Firmicutes	Clostridia	Clostridiales	Peptostreptococcaceae	Peptostreptococcus	6	0.000214502	0	0	0	0	6	0.00193522	0	0	58	0.00150739	58	0.00707321	0	0	0	0	0	0
Bacteria	Firmicutes	Clostridia	Clostridiales	Ruminococcaceae	Butyricicoccus	5	0.000178751	0	0	5	0.000396738	0	0	0	0	3	7.79683e-05	0	0	3	0.000367062	0	0	0	0
Bacteria	Firmicutes	Clostridia	Clostridiales	Ruminococcaceae	Faecalibacterium	540.673	0.0193292	0	0	540.673	0.0429011	0	0	0	0	178.899	0.00464949	0	0	178.899	0.021889	0	0	0	0
Bacteria	Firmicutes	Clostridia	Clostridiales	Ruminococcaceae	Pseudoflavonifractor	2	7.15006e-05	0	0	2	0.000158695	0	0	0	0	0	0	0	0	0	0	0	0	0	0
Bacteria	Firmicutes	Clostridia	Clostridiales	Ruminococcaceae	Ruminococcus	136	0.00486204	0	0	136	0.0107913	0	0	0	0	46	0.00119551	0	0	46	0.00562828	0	0	0	0
Bacteria	Firmicutes	Erysipelotrichia	Erysipelotrichales	Erysipelotrichaceae	Erysipelotrichaceae_incertae_sedis	148	0.00529104	0	0	148	0.0117434	0	0	0	0	83	0.00215712	0	0	83	0.0101554	0	0	0	0
Bacteria	Firmicutes	Negativicutes	Selenomonadales	Acidaminococcaceae	Acidaminococcus	0	0	0	0	0	0	0	0	0	0	3	7.79683e-05	0	0	3	0.000367062	0	0	0	0
Bacteria	Firmicutes	Negativicutes	Selenomonadales	Acidaminococcaceae	Phascolarctobacterium	177	0.0063278	0	0	177	0.0140445	0	0	0	0	16	0.000415831	0	0	16	0.00195766	0	0	0	0
Bacteria	Firmicutes	Negativicutes	Selenomonadales	Veillonellaceae	Dialister	521	0.0186259	0	0	521	0.0413401	0	0	0	0	299	0.00777084	4	0.000487808	295	0.0360944	0	0	0	0
Bacteria	Firmicutes	Negativicutes	Selenomonadales	Veillonellaceae	Megamonas	826	0.0295297	0	0	826	0.0655411	0	0	0	0	220	0.00571768	0	0	220	0.0269179	0	0	0	0
Bacteria	Firmicutes	Negativicutes	Selenomonadales	Veillonellaceae	Megasphaera	105	0.00375378	31	0.00461336	58	0.00460216	4	0.00129015	12	0.00216256	228	0.00592559	4	0.000487808	7	0.000856478	4	0.00109944	213	0.0115347
Bacteria	Firmicutes	Negativicutes	Selenomonadales	Veillonellaceae	Selenomonas	4	0.000143001	0	0	4	0.00031739	0	0	0	0	2	5.19789e-05	0	0	2	0.000244708	0	0	0	0
Bacteria	Firmicutes	Negativicutes	Selenomonadales	Veillonellaceae	Veillonella	1214	0.0434009	371	0.0552115	563	0.0446727	211	0.0680553	69	0.0124347	2484	0.0645578	474	0.0578052	449	0.054937	482	0.132483	1079	0.0584317
Bacteria	Fusobacteria.ph	Fusobacteria.cl	Fusobacteriales	Fusobacteriaceae	Fusobacterium	971	0.0347135	182	0.0270849	707	0.0560987	65	0.0209649	17	0.00306362	2552	0.0663251	1109	0.135245	248	0.0303438	91	0.0250124	1104	0.0597856
Bacteria	Fusobacteria.ph	Fusobacteria.cl	Fusobacteriales	Leptotrichiaceae	Leptotrichia	128	0.00457604	4	0.000595272	118	0.00936301	6	0.00193522	0	0	88	0.00228707	52	0.0063415	0	0	32	0.00879555	4	0.000216614
Bacteria	Proteobacteria	Alphaproteobacteria	Caulobacterales	Caulobacteraceae	Brevundimonas	9.89155	0.000353626	1.97831	0.000294408	0	0	3.95662	0.00127616	3.95662	0.000713036	14.8373	0.000385614	0	0	10.8807	0.0013313	1.97831	0.000543761	1.97831	0.000107133
Bacteria	Proteobacteria	Alphaproteobacteria	Caulobacterales	Caulobacteraceae	Caulobacter	130.744	0.00467413	58.8846	0.00876308	0	0	28.9433	0.00933527	42.9159	0.00773401	7.98435	0.000207509	3.99217	0.000486853	0	0	0	0	3.99217	0.000216191
Bacteria	Proteobacteria	Alphaproteobacteria	Rhizobiales	Bradyrhizobiaceae	Bosea	0	0	0	0	0	0	0	0	0	0	2	5.19789e-05	0	0	2	0.000244708	0	0	0	0
Bacteria	Proteobacteria	Alphaproteobacteria	Rhizobiales	Hyphomicrobiaceae	Gemmiger	0	0	0	0	0	0	0	0	0	0	21	0.000545778	0	0	21	0.00256943	0	0	0	0
Bacteria	Proteobacteria	Alphaproteobacteria	Rhizobiales	Methylobacteriaceae	Methylobacterium	4	0.000143001	0	0	4	0.00031739	0	0	0	0	0	0	0	0	0	0	0	0	0	0
Bacteria	Proteobacteria	Alphaproteobacteria	Sphingomonadales	Sphingomonadaceae	Sphingomonas	0	0	0	0	0	0	0	0	0	0	10	0.000259894	0	0	10	0.00122354	0	0	0	0
Bacteria	Proteobacteria	Betaproteobacteria	Burkholderiales	Sutterellaceae	Sutterella	62	0.00221652	0	0	62	0.00491955	0	0	0	0	62	0.00161135	0	0	62	0.00758595	0	0	0	0
Bacteria	Proteobacteria	Betaproteobacteria	Neisseriales	Neisseriaceae	Neisseria	268	0.00958108	74	0.0110125	117	0.00928367	77	0.0248353	0	0	1353	0.0351637	856	0.104391	0	0	264	0.0725633	233	0.0126178
Bacteria	Proteobacteria	Deltaproteobacteria	Desulfovibrionales	Desulfomicrobiaceae	Desulfomicrobium	0	0	0	0	0	0	0	0	0	0	2	5.19789e-05	2	0.000243904	0	0	0	0	0	0
Bacteria	Proteobacteria	Deltaproteobacteria	Desulfovibrionales	Desulfovibrionaceae	Bilophila	27	0.000965258	0	0	27	0.00214238	0	0	0	0	0	0	0	0	0	0	0	0	0	0
Bacteria	Proteobacteria	Epsilonproteobacteria	Campylobacterales	Campylobacteraceae	Campylobacter	53	0.00189477	17	0.00252991	29	0.00230108	7	0.00225776	0	0	187	0.00486003	23	0.00280489	0	0	27	0.00742125	137	0.00741904
Bacteria	Proteobacteria	Gammaproteobacteria	Aeromonadales	Succinivibrionaceae	Succinivibrio	58	0.00207352	0	0	58	0.00460216	0	0	0	0	21	0.000545778	0	0	21	0.00256943	0	0	0	0
Bacteria	Proteobacteria	Gammaproteobacteria	Alteromonadales	Shewanellaceae	Shewanella	662.368	0.0236799	187.509	0.0279047	23.1342	0.00183564	222.819	0.0718672	228.907	0.041252	211.252	0.00549031	81.5784	0.00994864	0	0	48.0947	0.0132194	81.5784	0.00441776
Bacteria	Proteobacteria	Gammaproteobacteria	Cardiobacteriales	Cardiobacteriaceae	Cardiobacterium	2	7.15006e-05	0	0	2	0.000158695	0	0	0	0	0	0	0	0	0	0	0	0	0	0
Bacteria	Proteobacteria	Gammaproteobacteria	Oceanospirillales	Halomonadaceae	Halomonas	134.259	0.00479979	26.2606	0.00390804	13.9552	0.00110731	94.0431	0.0303324	0	0	45.8529	0.00119169	33.2038	0.00404927	0.481215	5.88785e-05	0	0	12.1679	0.000658933
Bacteria	Proteobacteria	Gammaproteobacteria	Pasteurellales	Pasteurellaceae	Haemophilus	157	0.0056128	0	0	0	0	4	0.00129015	153	0.0275726	0	0	0	0	0	0	0	0	0	0
Bacteria	Proteobacteria	Gammaproteobacteria	Pseudomonadales	Moraxellaceae	Acinetobacter	7330.82	0.262079	3087.84	0.459526	11.6486	0.000924284	1083.32	0.349409	3148.02	0.567315	2339.42	0.0608002	390.226	0.0475889	608.637	0.0744692	322.277	0.0885813	1018.28	0.0551434
Bacteria	Proteobacteria	Gammaproteobacteria	Pseudomonadales	Moraxellaceae	Enhydrobacter	8	0.000286002	0	0	2	0.000158695	4	0.00129015	2	0.000360426	7	0.000181926	0	0	7	0.000856478	0	0	0	0
Bacteria	Proteobacteria	Gammaproteobacteria	Pseudomonadales	Pseudomonadaceae	Pseudomonas	1.98408	7.09315e-05	0	0	0	0	1.98408	0.00063994	0	0	0	0	0	0	0	0	0	0	0	0
Bacteria	Proteobacteria	Gammaproteobacteria	Xanthomonadales	Xanthomonadaceae	Pseudoxanthomonas	0	0	0	0	0	0	0	0	0	0	19	0.000493799	0	0	19	0.00232473	0	0	0	0
Bacteria	Spirochaetes	Spirochaetes	Spirochaetales	Spirochaetaceae	Treponema	19	0.000679256	0	0	0	0	19	0.0061282	0	0	565	0.014684	552	0.0673174	0	0	0	0	13	0.000703997
Bacteria	Synergistetes	Synergistia	Synergistales	Synergistaceae	Pyramidobacter	0	0	0	0	0	0	0	0	0	0	2	5.19789e-05	0	0	0	0	0	0	2	0.000108307
Bacteria	Tenericutes	Mollicutes	Mycoplasmatales	Mycoplasmataceae	Mycoplasma	6	0.000214502	4	0.000595272	2	0.000158695	0	0	0	0	4	0.000103958	2	0.000243904	2	0.000244708	0	0	0	0

## Sheet: unique_phylum
Taxonomy		All Moderate		Moderate 1		Moderate 2		Moderate 3		Moderate 4		All Severe		Severe 1		Severe 2		Severe 3		Severe 4
Kingdom	Phylum	count	%	count	%	count	%	count	%	count	%	count	%	count	%	count	%	count	%	count	%
Bacteria	Actinobacteria	742	0.0139126	185	0.0129652	353	0.0159426	83	0.0138333	121	0.0110786	2015	0.0408382	80	0.00766577	73	0.00610215	289	0.0543335	1573	0.0727466
Bacteria	Bacteroidetes	7826	0.146738	1764	0.123625	5139	0.232093	727	0.121167	196	0.0179454	20715	0.419833	3391	0.324933	5097	0.426064	1311	0.246475	10916	0.504833
Bacteria	Firmicutes	14948	0.280277	1231	0.0862709	10966	0.495258	764	0.127333	1987	0.181926	11501	0.233092	2261	0.216654	3783	0.316225	1622	0.304945	3835	0.177357
Bacteria	Fusobacteria	1180	0.0221251	190	0.0133156	851	0.0384337	71	0.0118333	68	0.00622597	3457	0.0700634	1253	0.120065	967	0.0808326	129	0.0242527	1108	0.0512417
Bacteria	Proteobacteria	28612	0.536478	10895	0.763543	4831	0.218183	4336	0.722667	8550	0.782824	11004	0.223019	2873	0.275297	1987	0.166095	1968	0.369994	4176	0.193128
others	others	25	0.000468753	4	0.000280328	2	9.03261e-05	19	0.00316667	0	0	649	0.0131534	578	0.0553852	56	0.0046811	0	0	15	0.000693706

## Sheet: unique_genus
Taxonomy						Moderate		Moderate 1		Moderate 2		Moderate 3		Moderate 4		Severe		Severe 1		Severe 2		Severe 3		Severe 4
Kingdom	Phylum	Class	Order	Family	Genus	count	%	count	%	count	%	count	%	count	%	count	%	count	%	count	%	count	%	count	%
Bacteria	Actinobacteria	Actinobacteria	Actinomycetales	Actinomycetaceae	Actinomyces	173	0.00567678	10	0.00137137	150	0.0116959	4	0.000878735	9	0.00155012	171	0.00434805	21	0.00240798	47	0.00572961	4	0.00108637	99	0.0052879
Bacteria	Actinobacteria	Actinobacteria	Actinomycetales	Actinomycetaceae	Varibaculum	0	0	0	0	0	0	0	0	0	0	2	5.08544e-05	0	0	2	0.000243813	0	0	0	0
Bacteria	Actinobacteria	Actinobacteria	Actinomycetales	Corynebacteriaceae	Corynebacterium	19	0.000623462	0	0	19	0.00148148	0	0	0	0	49	0.00124593	19	0.00217865	4	0.000487626	0	0	26	0.00138874
Bacteria	Actinobacteria	Actinobacteria	Actinomycetales	Micrococcaceae	Rothia	486	0.0159475	163	0.0223533	135	0.0105263	79	0.017355	109	0.0187737	1737	0.044167	40	0.00458663	0	0	258	0.0700706	1439	0.0768614
Bacteria	Actinobacteria	Actinobacteria	Bifidobacteriales	Bifidobacteriaceae	Bifidobacterium	5	0.000164069	2	0.000274273	0	0	0	0	3	0.000516707	2	5.08544e-05	0	0	0	0	0	0	2	0.000106826
Bacteria	Actinobacteria	Actinobacteria	Bifidobacteriales	Bifidobacteriaceae	Scardovia	0	0	0	0	0	0	0	0	0	0	4	0.000101709	0	0	4	0.000487626	0	0	0	0
Bacteria	Actinobacteria	Actinobacteria	Coriobacteriales	Coriobacteriaceae	Atopobium	10	0.000328138	10	0.00137137	0	0	0	0	0	0	32	0.00081367	0	0	0	0	27	0.00733297	5	0.000267065
Bacteria	Actinobacteria	Actinobacteria	Coriobacteriales	Coriobacteriaceae	Cryptobacterium	0	0	0	0	0	0	0	0	0	0	2	5.08544e-05	0	0	0	0	0	0	2	0.000106826
Bacteria	Bacteroidetes	Bacteroidia	Bacteroidales	Bacteroidaceae	Bacteroides	1006	0.0330107	0	0	1006	0.0784405	0	0	0	0	329	0.00836554	0	0	329	0.0401073	0	0	0	0
Bacteria	Bacteroidetes	Bacteroidia	Bacteroidales	Porphyromonadaceae	Butyricimonas	7	0.000229696	0	0	7	0.000545809	0	0	0	0	2	5.08544e-05	0	0	2	0.000243813	0	0	0	0
Bacteria	Bacteroidetes	Bacteroidia	Bacteroidales	Porphyromonadaceae	Odoribacter	15	0.000492207	0	0	15	0.00116959	0	0	0	0	2	5.08544e-05	0	0	2	0.000243813	0	0	0	0
Bacteria	Bacteroidetes	Bacteroidia	Bacteroidales	Porphyromonadaceae	Parabacteroides	30	0.000984413	0	0	30	0.00233918	0	0	0	0	6	0.000152563	0	0	6	0.00073144	0	0	0	0
Bacteria	Bacteroidetes	Bacteroidia	Bacteroidales	Porphyromonadaceae	Porphyromonas	168	0.00551272	91	0.0124794	25	0.00194932	47	0.0103251	5	0.000861178	1280	0.0325468	766	0.087834	6	0.00073144	6	0.00162955	502	0.0268134
Bacteria	Bacteroidetes	Bacteroidia	Bacteroidales	Porphyromonadaceae	Tannerella	0	0	0	0	0	0	0	0	0	0	14	0.00035598	14	0.00160532	0	0	0	0	0	0
Bacteria	Bacteroidetes	Bacteroidia	Bacteroidales	Prevotellaceae	Paraprevotella	106	0.00347826	0	0	106	0.00826511	0	0	0	0	2	5.08544e-05	0	0	2	0.000243813	0	0	0	0
Bacteria	Bacteroidetes	Bacteroidia	Bacteroidales	Prevotellaceae	Prevotella	5696	0.186907	1632	0.223807	3224	0.251384	660	0.144991	180	0.0310024	15002	0.381459	2255	0.258571	1347	0.164208	1141	0.309886	10259	0.547965
Bacteria	Bacteroidetes	Bacteroidia	Bacteroidales	Rikenellaceae	Alistipes	3	9.84413e-05	0	0	3	0.000233918	0	0	0	0	0	0	0	0	0	0	0	0	0	0
Bacteria	Bacteroidetes	Flavobacteria	Flavobacteriales	Flavobacteriaceae	Capnocytophaga	71	0.00232978	4	0.000548546	54	0.00421053	6	0.0013181	7	0.00120565	189	0.00480574	41	0.0047013	118	0.014385	30	0.00814775	0	0
Bacteria	Bacteroidetes	Flavobacteria	Flavobacteriales	Flavobacteriaceae	Chryseobacterium	81	0.00265792	0	0	81	0.00631579	0	0	0	0	3015	0.0766629	0	0	3015	0.367548	0	0	0	0
Bacteria	Firmicutes	Bacilli	Bacillales	Staphylococcaceae	Staphylococcus	971	0.0318622	14	0.00191991	0	0	5	0.00109842	952	0.163968	287	0.0072976	285	0.0326797	0	0	0	0	2	0.000106826
Bacteria	Firmicutes	Bacilli	Lactobacillales	Lactobacillaceae	Lactobacillus	97	0.00318294	0	0	93	0.00725146	4	0.000878735	0	0	18	0.000457689	6	0.000687994	3	0.00036572	0	0	9	0.000480718
Bacteria	Firmicutes	Bacilli	Lactobacillales	Streptococcaceae	Streptococcus	4065	0.133388	742	0.101755	2264	0.17653	439	0.0964411	620	0.106786	4501	0.114448	911	0.10446	494	0.0602219	878	0.238457	2218	0.11847
Bacteria	Firmicutes	Clostridia	Clostridiales	Clostridiales_Incertae_Sedis_XI	Anaerococcus	2	6.56276e-05	0	0	2	0.000155945	0	0	0	0	0	0	0	0	0	0	0	0	0	0
Bacteria	Firmicutes	Clostridia	Clostridiales	Clostridiales_Incertae_Sedis_XI	Finegoldia	11	0.000360952	0	0	11	0.0008577	0	0	0	0	0	0	0	0	0	0	0	0	0	0
Bacteria	Firmicutes	Clostridia	Clostridiales	Clostridiales_Incertae_Sedis_XIII	Mogibacterium	2	6.56276e-05	0	0	2	0.000155945	0	0	0	0	0	0	0	0	0	0	0	0	0	0
Bacteria	Firmicutes	Clostridia	Clostridiales	Clostridiales_Incertae_Sedis_XI	Parvimonas	0	0	0	0	0	0	0	0	0	0	12	0.000305126	10	0.00114666	0	0	0	0	2	0.000106826
Bacteria	Firmicutes	Clostridia	Clostridiales	Clostridiales_Incertae_Sedis_XI	Peptoniphilus	4	0.000131255	0	0	4	0.000311891	0	0	0	0	0	0	0	0	0	0	0	0	0	0
Bacteria	Firmicutes	Clostridia	Clostridiales	Eubacteriaceae	Eubacterium	14	0.000459393	4	0.000548546	2	0.000155945	6	0.0013181	2	0.000344471	68	0.00172905	43	0.00493063	0	0	25	0.00678979	0	0
Bacteria	Firmicutes	Clostridia	Clostridiales	Incertae_Sedis_XI	Murdochiella	2	6.56276e-05	0	0	2	0.000155945	0	0	0	0	0	0	0	0	0	0	0	0	0	0
Bacteria	Firmicutes	Clostridia	Clostridiales	Lachnospiraceae	Blautia	506	0.0166038	0	0	506	0.0394542	0	0	0	0	192	0.00488202	0	0	192	0.0234061	0	0	0	0
Bacteria	Firmicutes	Clostridia	Clostridiales	Lachnospiraceae	Catonella	4	0.000131255	0	0	4	0.000311891	0	0	0	0	0	0	0	0	0	0	0	0	0	0
Bacteria	Firmicutes	Clostridia	Clostridiales	Lachnospiraceae	Coprococcus	32	0.00105004	0	0	32	0.00249513	0	0	0	0	24	0.000610252	0	0	24	0.00292576	0	0	0	0
Bacteria	Firmicutes	Clostridia	Clostridiales	Lachnospiraceae	Dorea	128	0.00420016	0	0	128	0.00998051	0	0	0	0	55	0.00139849	0	0	55	0.00670486	0	0	0	0
Bacteria	Firmicutes	Clostridia	Clostridiales	Lachnospiraceae	Howardella	2	6.56276e-05	0	0	2	0.000155945	0	0	0	0	0	0	0	0	0	0	0	0	0	0
Bacteria	Firmicutes	Clostridia	Clostridiales	Lachnospiraceae	Lachnospiracea_incertae_sedis	141	0.00462674	0	0	141	0.0109942	0	0	0	0	123	0.00312754	0	0	123	0.0149945	0	0	0	0
Bacteria	Firmicutes	Clostridia	Clostridiales	Lachnospiraceae	Oribacterium	8	0.00026251	2	0.000274273	0	0	6	0.0013181	0	0	18	0.000457689	12	0.00137599	0	0	0	0	6	0.000320479
Bacteria	Firmicutes	Clostridia	Clostridiales	Lachnospiraceae	Roseburia	412	0.0135193	0	0	412	0.0321248	0	0	0	0	87	0.00221216	0	0	87	0.0106059	0	0	0	0
Bacteria	Firmicutes	Clostridia	Clostridiales	Peptostreptococcaceae	Filifactor	11	0.000360952	3	0.00041141	0	0	8	0.00175747	0	0	139	0.00353438	139	0.0159385	0	0	0	0	0	0
Bacteria	Firmicutes	Clostridia	Clostridiales	Peptostreptococcaceae	Peptostreptococcus	6	0.000196883	0	0	0	0	6	0.0013181	0	0	58	0.00147478	58	0.00665061	0	0	0	0	0	0
Bacteria	Firmicutes	Clostridia	Clostridiales	Ruminococcaceae	Butyricicoccus	5	0.000164069	0	0	5	0.000389864	0	0	0	0	3	7.62815e-05	0	0	3	0.00036572	0	0	0	0
Bacteria	Firmicutes	Clostridia	Clostridiales	Ruminococcaceae	Faecalibacterium	544	0.0178507	0	0	544	0.0424172	0	0	0	0	180	0.00457689	0	0	180	0.0219432	0	0	0	0
Bacteria	Firmicutes	Clostridia	Clostridiales	Ruminococcaceae	Pseudoflavonifractor	2	6.56276e-05	0	0	2	0.000155945	0	0	0	0	0	0	0	0	0	0	0	0	0	0
Bacteria	Firmicutes	Clostridia	Clostridiales	Ruminococcaceae	Ruminococcus	136	0.00446267	0	0	136	0.0106043	0	0	0	0	46	0.00116965	0	0	46	0.0056077	0	0	0	0
Bacteria	Firmicutes	Erysipelotrichia	Erysipelotrichales	Erysipelotrichaceae	Erysipelotrichaceae_incertae_sedis	148	0.00485644	0	0	148	0.01154	0	0	0	0	83	0.00211046	0	0	83	0.0101182	0	0	0	0
Bacteria	Firmicutes	Negativicutes	Selenomonadales	Acidaminococcaceae	Acidaminococcus	0	0	0	0	0	0	0	0	0	0	3	7.62815e-05	0	0	3	0.00036572	0	0	0	0
Bacteria	Firmicutes	Negativicutes	Selenomonadales	Acidaminococcaceae	Phascolarctobacterium	177	0.00580804	0	0	177	0.0138012	0	0	0	0	16	0.000406835	0	0	16	0.00195051	0	0	0	0
Bacteria	Firmicutes	Negativicutes	Selenomonadales	Veillonellaceae	Dialister	521	0.017096	0	0	521	0.0406238	0	0	0	0	299	0.00760273	4	0.000458663	295	0.0359625	0	0	0	0
Bacteria	Firmicutes	Negativicutes	Selenomonadales	Veillonellaceae	Megamonas	826	0.0271042	0	0	826	0.0644055	0	0	0	0	220	0.00559398	0	0	220	0.0268195	0	0	0	0
Bacteria	Firmicutes	Negativicutes	Selenomonadales	Veillonellaceae	Megasphaera	105	0.00344545	31	0.00425123	58	0.00452242	4	0.000878735	12	0.00206683	228	0.0057974	4	0.000458663	7	0.000853346	4	0.00108637	213	0.011377
Bacteria	Firmicutes	Negativicutes	Selenomonadales	Veillonellaceae	Selenomonas	4	0.000131255	0	0	4	0.000311891	0	0	0	0	2	5.08544e-05	0	0	2	0.000243813	0	0	0	0
Bacteria	Firmicutes	Negativicutes	Selenomonadales	Veillonellaceae	Veillonella	1214	0.0398359	371	0.0508777	563	0.0438986	211	0.0463533	69	0.0118843	2484	0.0631611	474	0.0543516	449	0.0547361	482	0.130907	1079	0.0576327
Bacteria	Fusobacteria.ph	Fusobacteria.cl	Fusobacteriales	Fusobacteriaceae	Fusobacterium	971	0.0318622	182	0.0249589	707	0.0551267	65	0.0142794	17	0.00292801	2552	0.0648902	1109	0.127164	248	0.0302328	91	0.0247148	1104	0.0589681
Bacteria	Fusobacteria.ph	Fusobacteria.cl	Fusobacteriales	Leptotrichiaceae	Leptotrichia	128	0.00420016	4	0.000548546	118	0.00920078	6	0.0013181	0	0	88	0.00223759	52	0.00596262	0	0	32	0.00869093	4	0.000213652
Bacteria	Proteobacteria	Alphaproteobacteria	Caulobacterales	Caulobacteraceae	Brevundimonas	10	0.000328138	2	0.000274273	0	0	4	0.000878735	4	0.000688942	15	0.000381408	0	0	11	0.00134097	2	0.000543183	2	0.000106826
Bacteria	Proteobacteria	Alphaproteobacteria	Caulobacterales	Caulobacteraceae	Caulobacter	131	0.00429861	59	0.00809106	0	0	29	0.00637083	43	0.00740613	8	0.000203417	4	0.000458663	0	0	0	0	4	0.000213652
Bacteria	Proteobacteria	Alphaproteobacteria	Rhizobiales	Bradyrhizobiaceae	Bosea	0	0	0	0	0	0	0	0	0	0	2	5.08544e-05	0	0	2	0.000243813	0	0	0	0
Bacteria	Proteobacteria	Alphaproteobacteria	Rhizobiales	Hyphomicrobiaceae	Gemmiger	0	0	0	0	0	0	0	0	0	0	21	0.000533971	0	0	21	0.00256004	0	0	0	0
Bacteria	Proteobacteria	Alphaproteobacteria	Rhizobiales	Methylobacteriaceae	Methylobacterium	4	0.000131255	0	0	4	0.000311891	0	0	0	0	0	0	0	0	0	0	0	0	0	0
Bacteria	Proteobacteria	Alphaproteobacteria	Sphingomonadales	Sphingomonadaceae	Sphingomonas	0	0	0	0	0	0	0	0	0	0	10	0.000254272	0	0	10	0.00121907	0	0	0	0
Bacteria	Proteobacteria	Betaproteobacteria	Burkholderiales	Sutterellaceae	Sutterella	62	0.00203445	0	0	62	0.00483431	0	0	0	0	62	0.00157648	0	0	62	0.00755821	0	0	0	0
Bacteria	Proteobacteria	Betaproteobacteria	Neisseriales	Neisseriaceae	Neisseria	268	0.00879409	74	0.0101481	117	0.00912281	77	0.0169156	0	0	1353	0.034403	856	0.0981539	0	0	264	0.0717002	233	0.0124453
Bacteria	Proteobacteria	Deltaproteobacteria	Desulfovibrionales	Desulfomicrobiaceae	Desulfomicrobium	0	0	0	0	0	0	0	0	0	0	2	5.08544e-05	2	0.000229331	0	0	0	0	0	0
Bacteria	Proteobacteria	Deltaproteobacteria	Desulfovibrionales	Desulfovibrionaceae	Bilophila	27	0.000885972	0	0	27	0.00210526	0	0	0	0	0	0	0	0	0	0	0	0	0	0
Bacteria	Proteobacteria	Epsilonproteobacteria	Campylobacterales	Campylobacteraceae	Campylobacter	53	0.00173913	17	0.00233132	29	0.00226121	7	0.00153779	0	0	187	0.00475488	23	0.00263731	0	0	27	0.00733297	137	0.00731759
Bacteria	Proteobacteria	Gammaproteobacteria	Aeromonadales	Succinivibrionaceae	Succinivibrio	58	0.0019032	0	0	58	0.00452242	0	0	0	0	21	0.000533971	0	0	21	0.00256004	0	0	0	0
Bacteria	Proteobacteria	Gammaproteobacteria	Alteromonadales	Shewanellaceae	Shewanella	1088	0.0357014	308	0.0422381	38	0.00296296	366	0.0804042	376	0.0647606	347	0.00882323	134	0.0153652	0	0	79	0.0214557	134	0.00715735
Bacteria	Proteobacteria	Gammaproteobacteria	Cardiobacteriales	Cardiobacteriaceae	Cardiobacterium	2	6.56276e-05	0	0	2	0.000155945	0	0	0	0	0	0	0	0	0	0	0	0	0	0
Bacteria	Proteobacteria	Gammaproteobacteria	Oceanospirillales	Halomonadaceae	Halomonas	1953	0.0640853	382	0.0523862	203	0.0158285	1368	0.300527	0	0	667	0.0169599	483	0.0553836	7	0.000853346	0	0	177	0.00945412
Bacteria	Proteobacteria	Gammaproteobacteria	Pasteurellales	Pasteurellaceae	Haemophilus	157	0.00515176	0	0	0	0	4	0.000878735	153	0.026352	0	0	0	0	0	0	0	0	0	0
Bacteria	Proteobacteria	Gammaproteobacteria	Pseudomonadales	Moraxellaceae	Acinetobacter	7552	0.24781	3181	0.436231	12	0.000935673	1116	0.245167	3243	0.55856	2410	0.0612795	402	0.0460956	627	0.0764355	332	0.0901684	1049	0.0560303
Bacteria	Proteobacteria	Gammaproteobacteria	Pseudomonadales	Moraxellaceae	Enhydrobacter	8	0.00026251	0	0	2	0.000155945	4	0.000878735	2	0.000344471	7	0.00017799	0	0	7	0.000853346	0	0	0	0
Bacteria	Proteobacteria	Gammaproteobacteria	Pseudomonadales	Pseudomonadaceae	Pseudomonas	2	6.56276e-05	0	0	0	0	2	0.000439367	0	0	0	0	0	0	0	0	0	0	0	0
Bacteria	Proteobacteria	Gammaproteobacteria	Xanthomonadales	Xanthomonadaceae	Pseudoxanthomonas	0	0	0	0	0	0	0	0	0	0	19	0.000483116	0	0	19	0.00231623	0	0	0	0
Bacteria	Spirochaetes	Spirochaetes	Spirochaetales	Spirochaetaceae	Treponema	19	0.000623462	0	0	0	0	19	0.00417399	0	0	565	0.0143664	552	0.0632955	0	0	0	0	13	0.00069437
Bacteria	Synergistetes	Synergistia	Synergistales	Synergistaceae	Pyramidobacter	0	0	0	0	0	0	0	0	0	0	2	5.08544e-05	0	0	0	0	0	0	2	0.000106826
Bacteria	Tenericutes	Mollicutes	Mycoplasmatales	Mycoplasmataceae	Mycoplasma	6	0.000196883	4	0.000548546	2	0.000155945	0	0	0	0	4	0.000101709	2	0.000229331	2	0.000243813	0	0	0	0
