# Supplementary material for: Metagenome and Metatranscriptome Profiling of Moderate and Severe COPD Sputum in Taiwanese Han Males
Source: PLoS One. 2016 Jul 18;11(7):e0159066. doi: 10.1371/journal.pone.0159066 (PMC4948834; doi:10.1371/journal.pone.0159066)
Supplement: S3 Table — (XLSX) [file pone.0159066.s003.xlsx]

## Sheet: 工作表1
Genus	Moderate number of reads	Moderate % of reads	Severe number of reads	Severe % of reads	Moderate % of reads-Severe % of reads	Moderate Coefficient of Variation	Severe Coefficient of Variation
Neisseria	268	0.01268	1353	0.0417343	0.0290542	0.579827	0.588539
Rothia	486	0.0229944	1737	0.053579	0.0305847	0.0564729	0.653858
Porphyromonas	168	0.00794867	1280	0.0394825	0.0315339	0.326405	0.565306
Fusobacterium	971	0.0459414	2552	0.0787183	0.0327769	0.291347	0.176267
Staphylococcus	964.559	0.0456367	285.096	0.008794	0.0368427	0.914778	1.49223
Bacteroides	1002.75	0.0474438	327.939	0.0101155	0.0373283	1.73205	1.73205
Streptococcus	4057.71	0.191984	4492.92	0.138587	0.0533969	0.0915596	0.0781221
Chryseobacterium	81	0.00383239	3015	0.0929999	0.0891675	1.73205	1.73205
Prevotella	5696	0.269498	15002	0.462748	0.19325	0.159096	0.111012
Acinetobacter	7440.59	0.35204	2374.45	0.0732415	0.278799	0.360819	0.0705654
