# Supplementary material for: Metagenome and Metatranscriptome Profiling of Moderate and Severe COPD Sputum in Taiwanese Han Males
Source: PLoS One. 2016 Jul 18;11(7):e0159066. doi: 10.1371/journal.pone.0159066 (PMC4948834; doi:10.1371/journal.pone.0159066)
Supplement: S4 Table — (XLSX) [file pone.0159066.s004.xlsx]

## Sheet: phylum
Taxonomy		All Moderate		Moderate 1		Moderate 2		Moderate 3		Moderate 4		All Severe		Severe 1		Severe 2		Severe 3		Severe 4
Kingdom	Phylum	count	%	count	%	count	%	count	%	count	%	count	%	count	%	count	%	count	%	count	%
Bacteria	Actinobacteria	990276	0.258551	1086	0.00563775	558	0.00160141	97	0.00326007	988535	0.3033	23072	0.00538926	9079	0.00341245	4454	0.00311197	5890	0.055367	3649	0.0440041
Bacteria	Bacteroidetes	47858	0.0124953	506	0.0026268	37284	0.107001	238	0.00799892	9830	0.00301602	1175310	0.274534	446852	0.167954	692874	0.484105	31547	0.296547	4037	0.0486831
Bacteria	Firmicutes	1082989	0.282758	2438	0.0126564	26575	0.0762676	326	0.0109565	1053650	0.323279	391841	0.091528	108808	0.0408967	210627	0.147163	14785	0.138982	57621	0.694865
Bacteria	Fusobacteria	52435	0.0136903	741	0.00384675	48640	0.139592	52	0.00174766	3002	0.000921067	367171	0.0857654	303311	0.114003	55472	0.0387578	5331	0.0501123	3057	0.0368651
Bacteria	Proteobacteria	1336730	0.349007	182210	0.945907	225486	0.647123	28267	0.950024	900767	0.276371	2180238	0.50927	1713366	0.643988	423739	0.296063	40412	0.37988	2721	0.0328132
others	others	319804	0.0834977	5649	0.0293257	9901	0.0284149	774	0.0260133	303480	0.093113	143475	0.0335135	79138	0.0297449	44082	0.0307997	8416	0.0791119	11839	0.142769

## Sheet: genus
Taxonomy						All Moderate		Moderate 1		Moderate 2		Moderate 3		Moderate 4		All Severe		Severe 1		Severe 2		Severe 3		Severe 4
Kingdom	Phylum	Class	Order	Family	Genus	count	%	count	%	count	%	count	%	count	%	count	%	count	%	count	%	count	%	count	%
Bacteria	Actinobacteria	Actinobacteria	Bifidobacteriales	Bifidobacteriaceae	Bifidobacterium	6490	0.00169448	1	5.1913e-06	14	4.01786e-05	0	0	6475	0.00198664	507	0.000118427	128	4.81103e-05	8	5.58953e-06	68	0.000639212	303	0.00365395
Bacteria	Actinobacteria	Actinobacteria	Corynebacteriales	Corynebacteriaceae	Corynebacterium	11389	0.00297356	11	5.71043e-05	14	4.01786e-05	1	3.36089e-05	11363	0.00348637	614	0.000143421	239	8.98309e-05	233	0.000162795	57	0.00053581	85	0.00102503
Bacteria	Actinobacteria	Actinobacteria	Micrococcales	Micrococcaceae	Arthrobacter	450	0.000117491	66	0.000342626	5	1.43495e-05	50	0.00168045	329	0.000100943	306	7.14768e-05	123	4.6231e-05	80	5.58953e-05	49	0.000460609	54	0.000651199
Bacteria	Actinobacteria	Actinobacteria	Micrococcales	Micrococcaceae	Micrococcus	640	0.000167098	0	0	4	1.14796e-05	0	0	636	0.000195136	205	4.78848e-05	36	1.3531e-05	139	9.7118e-05	26	0.000244405	4	4.82369e-05
Bacteria	Actinobacteria	Actinobacteria	Micrococcales	Micrococcaceae	Rothia	1362	0.000355605	54	0.00028033	192	0.000551021	12	0.000403307	1104	0.000338727	1246	0.000291046	914	0.000343537	71	4.96071e-05	34	0.000319606	227	0.00273745
Bacteria	Actinobacteria	Actinobacteria	Propionibacteriales	Propionibacteriaceae	Propionibacterium	962305	0.251249	937	0.00486425	288	0.000826532	31	0.00104188	961049	0.294867	18916	0.00441848	7021	0.00263892	3632	0.00253765	5479	0.0515036	2784	0.0335729
Bacteria	Actinobacteria	Actinobacteria	Streptomycetales	Streptomycetaceae	Streptomyces	580	0.000151432	7	3.63391e-05	13	3.73087e-05	0	0	560	0.000171818	135	3.15339e-05	48	1.80414e-05	61	4.26201e-05	14	0.000131602	12	0.000144711
Bacteria	Bacteroidetes	Bacteroidia	Bacteroidales	Bacteroidaceae	Bacteroides	1059	0.000276495	15	7.78695e-05	412	0.0011824	0	0	632	0.000193909	3681	0.000859824	2229	0.000837795	379	0.000264804	716	0.00673053	357	0.00430515
Bacteria	Bacteroidetes	Bacteroidia	Bacteroidales	Porphyromonadaceae	Porphyromonas	1676	0.000437587	81	0.000420495	74	0.000212373	121	0.00406668	1400	0.000429545	186521	0.0435684	182513	0.0685996	189	0.000132053	2776	0.0260949	1043	0.0125778
Bacteria	Bacteroidetes	Bacteroidia	Bacteroidales	Porphyromonadaceae	Tannerella	477	0.00012454	88	0.000456834	131	0.000375957	66	0.00221819	192	5.8909e-05	31442	0.00734436	30075	0.011304	34	2.37555e-05	435	0.00408908	898	0.0108292
Bacteria	Bacteroidetes	Bacteroidia	Bacteroidales	Prevotellaceae	Alloprevotella	0	0	0	0	0	0	0	0	0	0	604	0.000141085	517	0.00019432	0	0	87	0.000817815	0	0
Bacteria	Bacteroidetes	Bacteroidia	Bacteroidales	Prevotellaceae	Prevotella	33393	0.00871859	257	0.00133416	31180	0.0894835	44	0.00147879	1912	0.000586636	258878	0.0604699	223549	0.0840235	6447	0.00450446	27218	0.255854	1664	0.0200666
Bacteria	Bacteroidetes	Flavobacteriia	Flavobacteriales	Flavobacteriaceae	Capnocytophaga	4129	0.00107804	27	0.000140165	4062	0.0116575	1	3.36089e-05	39	1.19659e-05	28868	0.00674312	6034	0.00226795	22712	0.0158687	121	0.00113742	1	1.20592e-05
Bacteria	Bacteroidetes	Flavobacteriia	Flavobacteriales	Flavobacteriaceae	Chryseobacterium	1118	0.000291899	1	5.1913e-06	1060	0.0030421	5	0.000168045	52	1.59545e-05	614117	0.143448	80	3.00689e-05	614015	0.429007	21	0.000197404	1	1.20592e-05
Bacteria	Bacteroidetes	Flavobacteriia	Flavobacteriales	Flavobacteriaceae	Elizabethkingia	94	2.45425e-05	5	2.59565e-05	85	0.000243942	0	0	4	1.22727e-06	41221	0.00962858	80	3.00689e-05	41123	0.0287323	17	0.000159803	1	1.20592e-05
Bacteria	Bacteroidetes	Flavobacteriia	Flavobacteriales	Flavobacteriaceae	Riemerella	57	1.48821e-05	12	6.22956e-05	45	0.000129146	0	0	0	0	4785	0.0011177	241	9.05826e-05	4531	0.00316577	12	0.000112802	1	1.20592e-05
Bacteria	Bacteroidetes	Sphingobacteriia	Sphingobacteriales	Sphingobacteriaceae	Pedobacter	4239	0.00110676	1	5.1913e-06	56	0.000160714	0	0	4182	0.00128311	551	0.000128705	61	2.29276e-05	423	0.000295546	37	0.000347806	30	0.000361777
Bacteria	Bacteroidetes	Sphingobacteriia	Sphingobacteriales	Sphingobacteriaceae	Sphingobacterium	347	9.05983e-05	1	5.1913e-06	11	3.15689e-05	0	0	335	0.000102784	115	2.68622e-05	34	1.27793e-05	76	5.31005e-05	3	2.82005e-05	2	2.41185e-05
Bacteria	Firmicutes	Bacilli	Bacillales	Bacillaceae	Bacillus	484646	0.126536	1612	0.00836837	10797	0.0309863	64	0.00215097	472173	0.144871	132886	0.0310401	77677	0.0291958	44947	0.0314041	10046	0.0944342	216	0.00260479
Bacteria	Firmicutes	Bacilli	Bacillales	Bacillaceae	Geobacillus	789	0.000206	0	0	116	0.000332909	1	3.36089e-05	672	0.000206182	241	5.62939e-05	57	2.14241e-05	164	0.000114585	19	0.000178603	1	1.20592e-05
Bacteria	Firmicutes	Bacilli	Bacillales	Listeriaceae	Listeria	15424	0.00402706	53	0.000275139	333	0.000955677	0	0	15038	0.00461393	3959	0.000924761	1993	0.000749092	1516	0.00105922	420	0.00394807	30	0.000361777
Bacteria	Firmicutes	Bacilli	Bacillales	Paenibacillaceae	Paenibacillus	3383	0.000883269	9	4.67217e-05	181	0.000519452	0	0	3193	0.000979669	856	0.000199948	296	0.000111255	492	0.000343756	67	0.000629812	1	1.20592e-05
Bacteria	Firmicutes	Bacilli	Bacillales	Planococcaceae	Sporosarcina	1469	0.000383542	2	1.03826e-05	24	6.88776e-05	1	3.36089e-05	1442	0.000442431	357	8.33896e-05	253	9.5093e-05	74	5.17031e-05	28	0.000263205	2	2.41185e-05
Bacteria	Firmicutes	Bacilli	Bacillales	Staphylococcaceae	Macrococcus	13752	0.00359051	28	0.000145356	1524	0.00437373	12	0.000403307	12188	0.00373949	4762	0.00111233	946	0.000355565	3336	0.00233083	467	0.00438988	13	0.00015677
Bacteria	Firmicutes	Bacilli	Bacillales	Staphylococcaceae	Staphylococcus	26307	0.0068685	79	0.000410113	722	0.00207207	104	0.00349533	25402	0.00779378	2599	0.000607086	511	0.000192065	1482	0.00103546	257	0.00241584	349	0.00420867
Bacteria	Firmicutes	Bacilli	Lactobacillales	Carnobacteriaceae	Granulicatella	77	2.0104e-05	0	0	9	2.58291e-05	1	3.36089e-05	67	2.05568e-05	500	0.000116792	32	1.20276e-05	464	0.000324193	1	9.40017e-06	3	3.61777e-05
Bacteria	Firmicutes	Bacilli	Lactobacillales	Enterococcaceae	Enterococcus	1825	0.00047649	18	9.34434e-05	529	0.00151818	0	0	1278	0.000392113	2522	0.0005891	1914	0.000719399	422	0.000294848	53	0.000498209	133	0.00160388
Bacteria	Firmicutes	Bacilli	Lactobacillales	Lactobacillaceae	Lactobacillus	2342	0.000611474	12	6.22956e-05	253	0.000726085	1	3.36089e-05	2076	0.000636954	2084	0.00048679	542	0.000203717	889	0.000621136	104	0.000977618	549	0.00662052
Bacteria	Firmicutes	Bacilli	Lactobacillales	Leuconostocaceae	Leuconostoc	12633	0.00329835	38	0.000197269	1611	0.00462341	11	0.000369698	10973	0.00336671	5153	0.00120366	1013	0.000380748	3676	0.00256839	443	0.00416428	21	0.000253244
Bacteria	Firmicutes	Bacilli	Lactobacillales	Leuconostocaceae	Weissella	148	3.86414e-05	0	0	13	3.73087e-05	0	0	135	4.14204e-05	80	1.86868e-05	5	1.87931e-06	67	4.68123e-05	5	4.70009e-05	3	3.61777e-05
Bacteria	Firmicutes	Bacilli	Lactobacillales	Streptococcaceae	Lactococcus	548	0.000143078	1	5.1913e-06	2	5.7398e-06	0	0	545	0.000167216	445	0.000103945	37	1.39069e-05	213	0.000148821	4	3.76007e-05	191	0.00230331
Bacteria	Firmicutes	Bacilli	Lactobacillales	Streptococcaceae	Streptococcus	497992	0.130021	540	0.0028033	9483	0.0272153	128	0.00430194	487841	0.149678	225433	0.0526576	17664	0.00663922	150207	0.104948	2091	0.0196558	55471	0.668938
Bacteria	Firmicutes	Clostridia	Clostridiales	Clostridiaceae	Clostridium	174	4.54297e-05	1	5.1913e-06	57	0.000163584	0	0	116	3.55909e-05	145	3.38697e-05	50	1.87931e-05	64	4.47162e-05	2	1.88003e-05	29	0.000349718
Bacteria	Firmicutes	Clostridia	Clostridiales	Peptoniphilaceae	Anaerococcus	972	0.00025378	0	0	0	0	0	0	972	0.000298227	135	3.15339e-05	14	5.26206e-06	110	7.6856e-05	6	5.6401e-05	5	6.02962e-05
Bacteria	Firmicutes	Clostridia	Clostridiales	Peptostreptococcaceae	Peptoclostridium	66	1.7232e-05	2	1.03826e-05	28	8.03572e-05	0	0	36	1.10454e-05	342	7.98859e-05	168	6.31447e-05	154	0.000107598	9	8.46016e-05	11	0.000132652
Bacteria	Firmicutes	Clostridia	Clostridiales	Ruminococcaceae	Ruminococcus	27	7.04944e-06	0	0	11	3.15689e-05	0	0	16	4.90908e-06	150	3.50377e-05	50	1.87931e-05	98	6.84717e-05	2	1.88003e-05	0	0
Bacteria	Firmicutes	Clostridia	Thermoanaerobacterales	Thermoanaerobacteraceae	Thermoanaerobacter	723	0.000188768	0	0	37	0.000106186	2	6.72179e-05	684	0.000209863	231	5.3958e-05	42	1.57862e-05	173	0.000120874	15	0.000141003	1	1.20592e-05
Bacteria	Firmicutes	Clostridia	Thermoanaerobacterales	Thermoanaerobacterales Family III. Incertae Sedis	Caldicellulosiruptor	67	1.74931e-05	0	0	22	6.31378e-05	0	0	45	1.38068e-05	97	2.26577e-05	7	2.63103e-06	82	5.72927e-05	7	6.58012e-05	1	1.20592e-05
Bacteria	Firmicutes	Clostridia	Thermoanaerobacterales	Thermoanaerobacterales Family III. Incertae Sedis	Thermoanaerobacterium	587	0.00015326	3	1.55739e-05	58	0.000166454	0	0	526	0.000161386	143	3.34026e-05	38	1.42827e-05	87	6.07861e-05	18	0.000169203	0	0
Bacteria	Firmicutes	Negativicutes	Selenomonadales	Veillonellaceae	Veillonella	8953	0.00233754	3	1.55739e-05	443	0.00127137	1	3.36089e-05	8506	0.00260979	3805	0.000888789	2302	0.000865233	932	0.00065118	509	0.00478469	62	0.000747673
Bacteria	Fusobacteria	Fusobacteriia	Fusobacteriales	Fusobacteriaceae	Fusobacterium	50834	0.0132723	729	0.00378446	47921	0.137529	51	0.00171406	2133	0.000654442	364548	0.0851527	300923	0.113105	55278	0.0386222	5290	0.0497269	3057	0.0368651
Bacteria	Fusobacteria	Fusobacteriia	Fusobacteriales	Leptotrichiaceae	Leptotrichia	1294	0.000337851	12	6.22956e-05	646	0.00185396	1	3.36089e-05	635	0.000194829	2259	0.000527667	2132	0.000801337	91	6.35809e-05	36	0.000338406	0	0
Bacteria	Proteobacteria	Alphaproteobacteria	Caulobacterales	Caulobacteraceae	Brevundimonas	120	3.13308e-05	0	0	9	2.58291e-05	0	0	111	3.40568e-05	235	5.48923e-05	7	2.63103e-06	220	0.000153712	8	7.52014e-05	0	0
Bacteria	Proteobacteria	Alphaproteobacteria	Rhizobiales	Bartonellaceae	Bartonella	45	1.17491e-05	0	0	0	0	0	0	45	1.38068e-05	78	1.82196e-05	2	7.51723e-07	76	5.31005e-05	0	0	0	0
Bacteria	Proteobacteria	Alphaproteobacteria	Rhizobiales	Bradyrhizobiaceae	Rhodopseudomonas	36	9.39925e-06	0	0	1	2.8699e-06	0	0	35	1.07386e-05	84	1.96211e-05	2	7.51723e-07	81	5.6594e-05	0	0	1	1.20592e-05
Bacteria	Proteobacteria	Alphaproteobacteria	Rhizobiales	Brucellaceae	Brucella	961	0.000250908	1	5.1913e-06	189	0.000542411	0	0	771	0.000236556	739	0.000172619	19	7.14137e-06	684	0.000477905	9	8.46016e-05	27	0.000325599
Bacteria	Proteobacteria	Alphaproteobacteria	Rhizobiales	Brucellaceae	Ochrobactrum	95	2.48036e-05	0	0	2	5.7398e-06	0	0	93	2.8534e-05	476	0.000111186	2	7.51723e-07	468	0.000326987	5	4.70009e-05	1	1.20592e-05
Bacteria	Proteobacteria	Alphaproteobacteria	Rhizobiales	Rhizobiaceae	Agrobacterium	92	2.40203e-05	0	0	0	0	0	0	92	2.82272e-05	96	2.24241e-05	8	3.00689e-06	84	5.869e-05	3	2.82005e-05	1	1.20592e-05
Bacteria	Proteobacteria	Alphaproteobacteria	Rhizobiales	Rhizobiaceae	Rhizobium	373	9.73867e-05	2	1.03826e-05	15	4.30485e-05	0	0	356	0.000109227	163	3.80743e-05	42	1.57862e-05	105	7.33625e-05	15	0.000141003	1	1.20592e-05
Bacteria	Proteobacteria	Alphaproteobacteria	Sphingomonadales	Sphingomonadaceae	Sphingobium	3446	0.000899717	1	5.1913e-06	0	0	3	0.000100827	3442	0.00105607	156	3.64392e-05	2	7.51723e-07	138	9.64193e-05	12	0.000112802	4	4.82369e-05
Bacteria	Proteobacteria	Alphaproteobacteria	Sphingomonadales	Sphingomonadaceae	Sphingomonas	2479	0.000647243	1	5.1913e-06	1	2.8699e-06	1	3.36089e-05	2476	0.000759681	521	0.000121697	26	9.7724e-06	454	0.000317206	27	0.000253805	14	0.000168829
Bacteria	Proteobacteria	Alphaproteobacteria	Sphingomonadales	Sphingomonadaceae	Sphingopyxis	580	0.000151432	0	0	0	0	0	0	580	0.000177954	80	1.86868e-05	2	7.51723e-07	77	5.37992e-05	1	9.40017e-06	0	0
Bacteria	Proteobacteria	Betaproteobacteria	Burkholderiales	Alcaligenaceae	Achromobacter	138	3.60305e-05	1	5.1913e-06	57	0.000163584	5	0.000168045	75	2.30113e-05	269	6.28342e-05	75	2.81896e-05	194	0.000135546	0	0	0	0
Bacteria	Proteobacteria	Betaproteobacteria	Burkholderiales	Alcaligenaceae	Bordetella	248	6.47504e-05	0	0	26	7.46174e-05	0	0	222	6.81135e-05	440	0.000102777	140	5.26206e-05	293	0.000204716	7	6.58012e-05	0	0
Bacteria	Proteobacteria	Betaproteobacteria	Burkholderiales	Burkholderiaceae	Burkholderia	1152	0.000300776	3	1.55739e-05	27	7.74873e-05	2	6.72179e-05	1120	0.000343636	2558	0.000597509	31	1.16517e-05	2514	0.00175651	5	4.70009e-05	8	9.64739e-05
Bacteria	Proteobacteria	Betaproteobacteria	Burkholderiales	Burkholderiaceae	Cupriavidus	1911	0.000498944	6	3.11478e-05	5	1.43495e-05	1	3.36089e-05	1899	0.000582647	650	0.00015183	20	7.51723e-06	613	0.000428298	10	9.40017e-05	7	8.44146e-05
Bacteria	Proteobacteria	Betaproteobacteria	Burkholderiales	Burkholderiaceae	Pandoraea	18	4.69963e-06	0	0	8	2.29592e-05	0	0	10	3.06818e-06	218	5.09214e-05	9	3.38275e-06	209	0.000146026	0	0	0	0
Bacteria	Proteobacteria	Betaproteobacteria	Burkholderiales	Burkholderiaceae	Ralstonia	19224	0.0050192	13	6.74869e-05	51	0.000146365	0	0	19160	0.00587863	2575	0.00060148	174	6.53999e-05	2275	0.00158952	87	0.000817815	39	0.00047031
Bacteria	Proteobacteria	Betaproteobacteria	Burkholderiales	Comamonadaceae	Acidovorax	3381	0.000882746	5	2.59565e-05	42	0.000120536	6	0.000201654	3328	0.00102109	10699	0.00249912	50	1.87931e-05	10592	0.00740053	41	0.000385407	16	0.000192948
Bacteria	Proteobacteria	Betaproteobacteria	Burkholderiales	Comamonadaceae	Alicycliphilus	81	2.11483e-05	0	0	0	0	0	0	81	2.48522e-05	421	9.83391e-05	4	1.50345e-06	415	0.000289957	2	1.88003e-05	0	0
Bacteria	Proteobacteria	Betaproteobacteria	Burkholderiales	Comamonadaceae	Comamonas	523	0.00013655	0	0	10	2.8699e-05	0	0	513	0.000157397	438	0.00010231	26	9.7724e-06	405	0.00028297	5	4.70009e-05	2	2.41185e-05
Bacteria	Proteobacteria	Betaproteobacteria	Burkholderiales	Comamonadaceae	Curvibacter	67	1.74931e-05	0	0	3	8.6097e-06	0	0	64	1.96363e-05	112	2.61615e-05	1	3.75862e-07	106	7.40612e-05	4	3.76007e-05	1	1.20592e-05
Bacteria	Proteobacteria	Betaproteobacteria	Burkholderiales	Comamonadaceae	Delftia	1404	0.000366571	0	0	0	0	0	0	1404	0.000430772	406	9.48353e-05	11	4.13448e-06	382	0.0002669	9	8.46016e-05	4	4.82369e-05
Bacteria	Proteobacteria	Betaproteobacteria	Burkholderiales	Comamonadaceae	Pelomonas	90	2.34981e-05	0	0	0	0	0	0	90	2.76136e-05	145	3.38697e-05	0	0	144	0.000100611	1	9.40017e-06	0	0
Bacteria	Proteobacteria	Betaproteobacteria	Burkholderiales	Comamonadaceae	Polaromonas	614	0.000160309	0	0	5	1.43495e-05	0	0	609	0.000186852	309	7.21776e-05	9	3.38275e-06	290	0.00020262	4	3.76007e-05	6	7.23554e-05
Bacteria	Proteobacteria	Betaproteobacteria	Burkholderiales	Comamonadaceae	Ramlibacter	11	2.87199e-06	0	0	2	5.7398e-06	0	0	9	2.76136e-06	694	0.000162108	8	3.00689e-06	686	0.000479302	0	0	0	0
Bacteria	Proteobacteria	Betaproteobacteria	Burkholderiales	Comamonadaceae	Rhodoferax	381	9.94754e-05	0	0	11	3.15689e-05	0	0	370	0.000113523	162	3.78407e-05	17	6.38965e-06	133	9.29259e-05	9	8.46016e-05	3	3.61777e-05
Bacteria	Proteobacteria	Betaproteobacteria	Burkholderiales	Comamonadaceae	Variovorax	137	3.57694e-05	0	0	9	2.58291e-05	0	0	128	3.92727e-05	1395	0.00032585	8	3.00689e-06	1372	0.000958604	5	4.70009e-05	10	0.000120592
Bacteria	Proteobacteria	Betaproteobacteria	Burkholderiales	Oxalobacteraceae	Herbaspirillum	935	0.000244119	0	0	9	2.58291e-05	0	0	926	0.000284113	220	5.13886e-05	35	1.31552e-05	163	0.000113887	16	0.000150403	6	7.23554e-05
Bacteria	Proteobacteria	Betaproteobacteria	Methylophilales	Methylophilaceae	Methylobacillus	5	1.30545e-06	0	0	4	1.14796e-05	0	0	1	3.06818e-07	101	2.3592e-05	21	7.89309e-06	80	5.58953e-05	0	0	0	0
Bacteria	Proteobacteria	Betaproteobacteria	Neisseriales	Chromobacteriaceae	Chromobacterium	28	7.31053e-06	0	0	0	0	0	0	28	8.5909e-06	151	3.52713e-05	55	2.06724e-05	95	6.63756e-05	1	9.40017e-06	0	0
Bacteria	Proteobacteria	Betaproteobacteria	Neisseriales	Neisseriaceae	Eikenella	14	3.65526e-06	0	0	14	4.01786e-05	0	0	0	0	219	5.1155e-05	116	4.35999e-05	102	7.12665e-05	0	0	1	1.20592e-05
Bacteria	Proteobacteria	Betaproteobacteria	Neisseriales	Neisseriaceae	Neisseria	21855	0.00570613	698	0.00362353	19889	0.0570795	59	0.00198293	1209	0.000370943	449003	0.10488	366478	0.137745	76800	0.0536595	5496	0.0516634	229	0.00276156
Bacteria	Proteobacteria	Betaproteobacteria	Neisseriales	Neisseriaceae	Snodgrassella	230	6.00508e-05	45	0.000233608	182	0.000522322	1	3.36089e-05	2	6.13635e-07	2013	0.000470205	1841	0.000691961	130	9.08298e-05	42	0.000394807	0	0
Bacteria	Proteobacteria	Betaproteobacteria	Rhodocyclales	Rhodocyclaceae	Azoarcus	73	1.90596e-05	0	0	4	1.14796e-05	0	0	69	2.11704e-05	308	7.1944e-05	18	6.76551e-06	289	0.000201922	0	0	1	1.20592e-05
Bacteria	Proteobacteria	Betaproteobacteria	Rhodocyclales	Rhodocyclaceae	Dechloromonas	7	1.82763e-06	0	0	0	0	0	0	7	2.14772e-06	730	0.000170517	3	1.12758e-06	727	0.000507948	0	0	0	0
Bacteria	Proteobacteria	Deltaproteobacteria	Desulfuromonadales	Geobacteraceae	Geoalkalibacter	345	9.00762e-05	0	0	10	2.8699e-05	1	3.36089e-05	334	0.000102477	93	2.17234e-05	19	7.14137e-06	54	3.77293e-05	20	0.000188003	0	0
Bacteria	Proteobacteria	Deltaproteobacteria	Myxococcales	Polyangiaceae	Sorangium	24320	0.00634972	4	2.07652e-05	3	8.6097e-06	1	3.36089e-05	24312	0.00745935	177	4.13444e-05	87	3.27e-05	0	0	48	0.000451208	42	0.000506488
Bacteria	Proteobacteria	Epsilonproteobacteria	Campylobacterales	Campylobacteraceae	Arcobacter	21	5.4829e-06	0	0	15	4.30485e-05	0	0	6	1.84091e-06	111	2.59279e-05	3	1.12758e-06	106	7.40612e-05	1	9.40017e-06	1	1.20592e-05
Bacteria	Proteobacteria	Epsilonproteobacteria	Campylobacterales	Campylobacteraceae	Campylobacter	10155	0.00265137	16	8.30608e-05	9947	0.0285469	1	3.36089e-05	191	5.86022e-05	6165	0.00144005	5328	0.00200259	306	0.000213799	492	0.00462489	39	0.00047031
Bacteria	Proteobacteria	Epsilonproteobacteria	Campylobacterales	Helicobacteraceae	Helicobacter	192	5.01293e-05	0	0	122	0.000350128	0	0	70	2.14772e-05	496	0.000115858	388	0.000145834	104	7.26639e-05	4	3.76007e-05	0	0
Bacteria	Proteobacteria	Gammaproteobacteria	Aeromonadales	Aeromonadaceae	Aeromonas	2728	0.000712254	18	9.34434e-05	210	0.000602679	0	0	2500	0.000767044	1054	0.000246198	454	0.000170641	510	0.000356332	81	0.000761414	9	0.000108533
Bacteria	Proteobacteria	Gammaproteobacteria	Alteromonadales	Alteromonadaceae	Marinobacter	260	6.78835e-05	0	0	1	2.8699e-06	0	0	259	7.94658e-05	131	3.05996e-05	12	4.51034e-06	115	8.03495e-05	3	2.82005e-05	1	1.20592e-05
Bacteria	Proteobacteria	Gammaproteobacteria	Enterobacteriales	Enterobacteriaceae	Arsenophonus	3574	0.000933137	18	9.34434e-05	88	0.000252551	1	3.36089e-05	3467	0.00106374	833	0.000194576	490	0.000184172	267	0.00018655	75	0.000705013	1	1.20592e-05
Bacteria	Proteobacteria	Gammaproteobacteria	Enterobacteriales	Enterobacteriaceae	Citrobacter	2684	0.000700766	10	5.1913e-05	85	0.000243942	0	0	2589	0.000794351	864	0.000201817	385	0.000144707	412	0.000287861	67	0.000629812	0	0
Bacteria	Proteobacteria	Gammaproteobacteria	Enterobacteriales	Enterobacteriaceae	Cronobacter	3231	0.000843583	20	0.000103826	69	0.000198023	0	0	3142	0.000964021	1049	0.00024503	555	0.000208603	426	0.000297642	66	0.000620412	2	2.41185e-05
Bacteria	Proteobacteria	Gammaproteobacteria	Enterobacteriales	Enterobacteriaceae	Dickeya	620	0.000161876	7	3.63391e-05	9	2.58291e-05	0	0	604	0.000185318	205	4.78848e-05	76	2.85655e-05	117	8.17468e-05	12	0.000112802	0	0
Bacteria	Proteobacteria	Gammaproteobacteria	Enterobacteriales	Enterobacteriaceae	Enterobacter	10603	0.00276834	41	0.000212843	181	0.000519452	4	0.000134436	10377	0.00318385	5371	0.00125458	1464	0.000550261	3682	0.00257258	220	0.00206804	5	6.02962e-05
Bacteria	Proteobacteria	Gammaproteobacteria	Enterobacteriales	Enterobacteriaceae	Erwinia	838	0.000218794	1	5.1913e-06	28	8.03572e-05	1	3.36089e-05	808	0.000247909	203	4.74176e-05	129	4.84861e-05	59	4.12228e-05	15	0.000141003	0	0
Bacteria	Proteobacteria	Gammaproteobacteria	Enterobacteriales	Enterobacteriaceae	Escherichia	473585	0.123648	1162	0.00603229	16214	0.0465326	32	0.00107549	456177	0.139963	122578	0.0286323	42692	0.0160463	71286	0.0498069	8271	0.0777488	329	0.00396749
Bacteria	Proteobacteria	Gammaproteobacteria	Enterobacteriales	Enterobacteriaceae	Klebsiella	7009	0.00182998	12	6.22956e-05	335	0.000961417	1	3.36089e-05	6661	0.00204371	103876	0.0242638	639	0.000240176	103143	0.0720651	90	0.000846016	4	4.82369e-05
Bacteria	Proteobacteria	Gammaproteobacteria	Enterobacteriales	Enterobacteriaceae	Pantoea	3818	0.000996843	12	6.22956e-05	94	0.000269771	0	0	3712	0.00113891	1278	0.000298521	577	0.000216872	619	0.00043249	79	0.000742614	3	3.61777e-05
Bacteria	Proteobacteria	Gammaproteobacteria	Enterobacteriales	Enterobacteriaceae	Pectobacterium	1665	0.000434715	1	5.1913e-06	5	1.43495e-05	0	0	1659	0.000509011	244	5.69946e-05	115	4.32241e-05	104	7.26639e-05	25	0.000235004	0	0
Bacteria	Proteobacteria	Gammaproteobacteria	Enterobacteriales	Enterobacteriaceae	Proteus	376	9.817e-05	0	0	14	4.01786e-05	0	0	362	0.000111068	242	5.65274e-05	133	4.99896e-05	91	6.35809e-05	18	0.000169203	0	0
Bacteria	Proteobacteria	Gammaproteobacteria	Enterobacteriales	Enterobacteriaceae	Providencia	797	0.000208089	5	2.59565e-05	9	2.58291e-05	0	0	783	0.000240238	228	5.32573e-05	124	4.66068e-05	72	5.03057e-05	31	0.000291405	1	1.20592e-05
Bacteria	Proteobacteria	Gammaproteobacteria	Enterobacteriales	Enterobacteriaceae	Rahnella	1294	0.000337851	0	0	7	2.00893e-05	0	0	1287	0.000394874	165	3.85414e-05	36	1.3531e-05	117	8.17468e-05	6	5.6401e-05	6	7.23554e-05
Bacteria	Proteobacteria	Gammaproteobacteria	Enterobacteriales	Enterobacteriaceae	Raoultella	261	6.81446e-05	0	0	10	2.8699e-05	0	0	251	7.70113e-05	177	4.13444e-05	93	3.49551e-05	77	5.37992e-05	7	6.58012e-05	0	0
Bacteria	Proteobacteria	Gammaproteobacteria	Enterobacteriales	Enterobacteriaceae	Salmonella	18999	0.00496046	52	0.000269948	1016	0.00291582	4	0.000134436	17927	0.00550032	7836	0.00183037	3625	0.0013625	3745	0.0026166	457	0.00429588	9	0.000108533
Bacteria	Proteobacteria	Gammaproteobacteria	Enterobacteriales	Enterobacteriaceae	Serratia	2808	0.000733142	9	4.67217e-05	34	9.75767e-05	0	0	2765	0.000848351	792	0.000184999	443	0.000166507	291	0.000203319	55	0.00051701	3	3.61777e-05
Bacteria	Proteobacteria	Gammaproteobacteria	Enterobacteriales	Enterobacteriaceae	Shigella	6108	0.00159474	25	0.000129782	160	0.000459184	0	0	5923	0.00181728	1582	0.000369531	686	0.000257841	786	0.000549171	102	0.000958818	8	9.64739e-05
Bacteria	Proteobacteria	Gammaproteobacteria	Enterobacteriales	Enterobacteriaceae	Yersinia	1173	0.000306259	5	2.59565e-05	14	4.01786e-05	0	0	1154	0.000354068	252	5.88633e-05	167	6.27689e-05	64	4.47162e-05	20	0.000188003	1	1.20592e-05
Bacteria	Proteobacteria	Gammaproteobacteria	Oceanospirillales	Halomonadaceae	Halomonas	3800	0.000992143	5	2.59565e-05	50	0.000143495	3	0.000100827	3742	0.00114811	217	5.06878e-05	81	3.04448e-05	102	7.12665e-05	30	0.000282005	4	4.82369e-05
Bacteria	Proteobacteria	Gammaproteobacteria	Pasteurellales	Pasteurellaceae	Actinobacillus	13732	0.00358529	1078	0.00559622	1930	0.00553891	24	0.000806614	10700	0.00328295	167047	0.0390196	161532	0.0607137	2602	0.00181799	2867	0.0269503	46	0.000554725
Bacteria	Proteobacteria	Gammaproteobacteria	Pasteurellales	Pasteurellaceae	Aggregatibacter	4491	0.00117256	278	0.00144318	4035	0.0115801	7	0.000235262	171	5.24658e-05	71136	0.0166163	66959	0.0251673	3099	0.00216524	1069	0.0100488	9	0.000108533
Bacteria	Proteobacteria	Gammaproteobacteria	Pasteurellales	Pasteurellaceae	Basfia	51	1.33156e-05	12	6.22956e-05	31	8.8967e-05	0	0	8	2.45454e-06	5011	0.00117049	4784	0.00179812	155	0.000108297	70	0.000658012	2	2.41185e-05
Bacteria	Proteobacteria	Gammaproteobacteria	Pasteurellales	Pasteurellaceae	Bibersteinia	327	8.53765e-05	42	0.000218035	217	0.000622769	1	3.36089e-05	67	2.05568e-05	6086	0.00142159	5965	0.00224201	31	2.16594e-05	89	0.000836616	1	1.20592e-05
Bacteria	Proteobacteria	Gammaproteobacteria	Pasteurellales	Pasteurellaceae	Gallibacterium	193	5.03904e-05	25	0.000129782	162	0.000464924	1	3.36089e-05	5	1.53409e-06	2324	0.00054285	2228	0.00083742	59	4.12228e-05	37	0.000347806	0	0
Bacteria	Proteobacteria	Gammaproteobacteria	Pasteurellales	Pasteurellaceae	Haemophilus	249667	0.0651856	177064	0.919192	48336	0.13872	932	0.0313235	23335	0.00715959	970468	0.226686	907872	0.341234	45861	0.0320427	16034	0.150722	701	0.00845352
Bacteria	Proteobacteria	Gammaproteobacteria	Pasteurellales	Pasteurellaceae	Mannheimia	1212	0.000316441	322	0.0016716	799	0.00229305	11	0.000369698	80	2.45454e-05	92798	0.0216762	90380	0.0339704	914	0.000638604	1496	0.0140627	8	9.64739e-05
Bacteria	Proteobacteria	Gammaproteobacteria	Pasteurellales	Pasteurellaceae	Pasteurella	2084	0.000544112	786	0.00408036	806	0.00231314	11	0.000369698	481	0.000147579	34329	0.00801872	32373	0.0121678	1369	0.000956508	580	0.0054521	7	8.44146e-05
Bacteria	Proteobacteria	Gammaproteobacteria	Pseudomonadales	Moraxellaceae	Acinetobacter	4721	0.00123261	5	2.59565e-05	161	0.000462054	0	0	4555	0.00139755	61107	0.0142736	735	0.000276258	59958	0.0418921	56	0.00052641	358	0.00431721
Bacteria	Proteobacteria	Gammaproteobacteria	Pseudomonadales	Moraxellaceae	Moraxella	407	0.000106264	33	0.000171313	4	1.14796e-05	0	0	370	0.000113523	763	0.000178225	107	4.02172e-05	586	0.000409433	68	0.000639212	2	2.41185e-05
Bacteria	Proteobacteria	Gammaproteobacteria	Pseudomonadales	Moraxellaceae	Psychrobacter	396	0.000103392	1	5.1913e-06	2	5.7398e-06	0	0	393	0.000120579	216	5.04542e-05	40	1.50345e-05	156	0.000108996	19	0.000178603	1	1.20592e-05
Bacteria	Proteobacteria	Gammaproteobacteria	Pseudomonadales	Pseudomonadaceae	Pseudomonas	376128	0.0982034	208	0.00107979	118002	0.338654	27129	0.911777	230789	0.0708102	10955	0.00255892	1796	0.000675047	7572	0.00529049	990	0.00930617	597	0.00719936
Bacteria	Proteobacteria	Gammaproteobacteria	Thiotrichales	Francisellaceae	Francisella	1105	0.000288505	1	5.1913e-06	18	5.16582e-05	0	0	1086	0.000333204	217	5.06878e-05	102	3.83379e-05	101	7.05678e-05	12	0.000112802	2	2.41185e-05
Bacteria	Proteobacteria	Gammaproteobacteria	Vibrionales	Vibrionaceae	Photobacterium	1273	0.000332368	6	3.11478e-05	115	0.000330039	1	3.36089e-05	1151	0.000353147	462	0.000107916	232	8.71999e-05	202	0.000141136	28	0.000263205	0	0
Bacteria	Proteobacteria	Gammaproteobacteria	Vibrionales	Vibrionaceae	Vibrio	3925	0.00102478	14	7.26782e-05	297	0.000852361	2	6.72179e-05	3612	0.00110823	1583	0.000369764	678	0.000254834	804	0.000561748	98	0.000921217	3	3.61777e-05
Bacteria	Proteobacteria	Gammaproteobacteria	Xanthomonadales	Xanthomonadaceae	Dyella	171	4.46464e-05	0	0	0	0	0	0	171	5.24658e-05	299	6.98417e-05	7	2.63103e-06	289	0.000201922	3	2.82005e-05	0	0
Bacteria	Proteobacteria	Gammaproteobacteria	Xanthomonadales	Xanthomonadaceae	Pseudoxanthomonas	201	5.24792e-05	0	0	0	0	0	0	201	6.16704e-05	300	7.00753e-05	1	3.75862e-07	297	0.000207511	1	9.40017e-06	1	1.20592e-05
Bacteria	Proteobacteria	Gammaproteobacteria	Xanthomonadales	Xanthomonadaceae	Stenotrophomonas	643	0.000167881	1	5.1913e-06	5	1.43495e-05	2	6.72179e-05	635	0.000194829	415	9.69375e-05	16	6.01379e-06	388	0.000271092	8	7.52014e-05	3	3.61777e-05
Bacteria	Proteobacteria	Gammaproteobacteria	Xanthomonadales	Xanthomonadaceae	Xanthomonas	465	0.000121407	2	1.03826e-05	15	4.30485e-05	0	0	448	0.000137454	250	5.83961e-05	18	6.76551e-06	224	0.000156507	4	3.76007e-05	4	4.82369e-05
others	others	others	others	others	others	372045	0.0971374	5847	0.0303535	11738	0.0336869	797	0.0267863	353663	0.10851	175814	0.0410674	94078	0.0353603	59359	0.0414736	9664	0.0908433	12713	0.153309

## Sheet: uniqe_phylum
Taxonomy		All Moderate		Moderate 1		Moderate 2		Moderate 3		Moderate 4		All Severe		Severe 1		Severe 2		Severe 3		Severe 4
Kingdom	Phylum	count	%	count	%	count	%	count	%	count	%	count	%	count	%	count	%	count	%	count	%
Bacteria	Actinobacteria	13873	0.0308053	70	0.0126881	393	0.00144052	515	0.437925	12895	0.0754826	6088	0.00187481	826	0.000544977	918	0.000578442	90	0.000708985	4254	0.241197
Bacteria	Bacteroidetes	172587	0.383233	1272	0.23056	167404	0.613611	270	0.229592	3641	0.0213131	2490271	0.766884	995635	0.656898	1380195	0.869677	111298	0.876763	3143	0.178205
Bacteria	Firmicutes	155070	0.344336	162	0.0293638	10187	0.0373399	71	0.0603741	144650	0.846728	144719	0.0445665	76409	0.050413	57857	0.0364564	3288	0.0259016	7165	0.406248
Bacteria	Fusobacteria	13404	0.0297638	79	0.0143194	11628	0.0426218	13	0.0110544	1684	0.00985752	57876	0.017823	51006	0.0336526	5572	0.00351098	915	0.00720802	383	0.0217157
Bacteria	Proteobacteria	93796	0.208276	3793	0.687511	82697	0.303121	292	0.248299	7014	0.0410574	531639	0.163719	376736	0.248562	142035	0.0894979	11095	0.0874021	1773	0.100527
others	others	1615	0.00358614	141	0.0255574	509	0.00186571	15	0.0127551	950	0.00556095	16668	0.00513294	15049	0.009929	444	0.000279769	256	0.00201667	919	0.0521064

## Sheet: uniqe_genus
Taxonomy						All Moderate		Moerate 1		Moerate 2		Moerate 3		Moerate 4		All Severe		Severe 1		Severe 2		Severe 3		Severe 4
Kingdom	Phylum	Class	Order	Family	Genus	count	%	count	%	count	%	count	%	count	%	count	%	count	%	count	%	count	%	count	%
Bacteria	Actinobacteria	Actinobacteria	Actinomycetales	Actinomycetaceae	Actinomyces	196	0.000435222	1	0.000181258	0	0	0	0	195	0.00114146	48	1.47817e-05	12	7.91734e-06	0	0	1	7.87761e-06	35	0.00198446
Bacteria	Actinobacteria	Actinobacteria	Bifidobacteriales	Bifidobacteriaceae	Gardnerella	62	0.000137672	0	0	4	1.46618e-05	0	0	58	0.000339511	27	8.3147e-06	4	2.63911e-06	22	1.38625e-05	1	7.87761e-06	0	0
Bacteria	Actinobacteria	Actinobacteria	Corynebacteriales	Corynebacteriaceae	Corynebacterium	4155	0.00922626	4	0.000725032	12	4.39854e-05	0	0	4139	0.0242282	752	0.00023158	29	1.91336e-05	681	0.000429106	18	0.000141797	24	0.00136078
Bacteria	Actinobacteria	Actinobacteria	Corynebacteriales	Gordoniaceae	Gordonia	141	0.000313093	0	0	0	0	0	0	141	0.000825363	30	9.23856e-06	0	0	0	0	0	0	30	0.00170097
Bacteria	Actinobacteria	Actinobacteria	Micrococcales	Micrococcaceae	Rothia	6437	0.0142935	55	0.00996919	363	0.00133056	510	0.433673	5509	0.0322477	4838	0.00148987	678	0.00044733	61	3.84368e-05	36	0.000283594	4063	0.230368
Bacteria	Actinobacteria	Actinobacteria	Propionibacteriales	Propionibacteriaceae	Propionibacterium	2038	0.00452542	7	0.00126881	9	3.2989e-05	4	0.00340136	2018	0.0118126	117	3.60304e-05	37	2.44118e-05	61	3.84368e-05	11	8.66537e-05	8	0.000453592
Bacteria	Actinobacteria	Coriobacteriia	Coriobacteriales	Atopobiaceae	Atopobium	661	0.00146776	0	0	4	1.46618e-05	0	0	657	0.00384584	96	2.95634e-05	32	2.11129e-05	0	0	18	0.000141797	46	0.00260815
Bacteria	Actinobacteria	Coriobacteriia	Eggerthellales	Eggerthellaceae	Cryptobacterium	85	0.000188744	1	0.000181258	0	0	0	0	84	0.000491705	31	9.54651e-06	4	2.63911e-06	0	0	0	0	27	0.00153087
Bacteria	Bacteroidetes	Bacteroidia	Bacteroidales	Bacteroidaceae	Bacteroides	280	0.000621746	4	0.000725032	66	0.00024192	0	0	210	0.00122926	795	0.000244822	674	0.00044469	47	2.96152e-05	50	0.000393881	24	0.00136078
Bacteria	Bacteroidetes	Bacteroidia	Bacteroidales	Porphyromonadaceae	Odoribacter	3	6.66156e-06	2	0.000362516	1	3.66545e-06	0	0	0	0	818	0.000251905	99	6.5318e-05	29	1.82732e-05	684	0.00538829	6	0.000340194
Bacteria	Bacteroidetes	Bacteroidia	Bacteroidales	Porphyromonadaceae	Porphyromonas	355	0.000788285	18	0.00326264	59	0.000216261	19	0.0161565	259	0.00151609	19341	0.0059561	18758	0.0123761	5	3.15056e-06	288	0.00226875	290	0.0164427
Bacteria	Bacteroidetes	Bacteroidia	Bacteroidales	Porphyromonadaceae	Tannerella	113	0.000250919	6	0.00108755	39	0.000142952	0	0	68	0.000398047	1334	0.000410808	1147	0.000756766	43	2.70948e-05	39	0.000307227	105	0.00595339
Bacteria	Bacteroidetes	Bacteroidia	Bacteroidales	Prevotellaceae	Alloprevotella	9	1.99847e-05	0	0	9	3.2989e-05	0	0	0	0	311	9.5773e-05	300	0.000197933	0	0	11	8.66537e-05	0	0
Bacteria	Bacteroidetes	Bacteroidia	Bacteroidales	Prevotellaceae	Prevotella	164178	0.364561	1156	0.209534	160137	0.586974	224	0.190476	2661	0.0155765	1088076	0.335075	947705	0.625275	27918	0.0175914	109752	0.864584	2701	0.153144
Bacteria	Bacteroidetes	Flavobacteriia	Flavobacteriales	Flavobacteriaceae	Capnocytophaga	5656	0.0125593	84	0.0152257	5201	0.019064	8	0.00680272	363	0.00212487	180102	0.0554627	26721	0.0176299	152907	0.0963484	466	0.00367097	8	0.000453592
Bacteria	Bacteroidetes	Flavobacteriia	Flavobacteriales	Flavobacteriaceae	Chryseobacterium	1910	0.00424119	2	0.000362516	1889	0.00692403	19	0.0161565	0	0	1198962	0.369223	5	3.29889e-06	1198954	0.755475	3	2.36328e-05	0	0
Bacteria	Firmicutes	Bacilli	Bacillales	Bacillaceae	Bacillus	697	0.0015477	0	0	8	2.93236e-05	0	0	689	0.00403315	137	4.21894e-05	6	3.95867e-06	127	8.00241e-05	3	2.36328e-05	1	5.6699e-05
Bacteria	Firmicutes	Bacilli	Bacillales	Paenibacillaceae	Brevibacillus	81	0.000179862	0	0	0	0	0	0	81	0.000474144	31	9.54651e-06	0	0	30	1.89033e-05	0	0	1	5.6699e-05
Bacteria	Firmicutes	Bacilli	Bacillales	Staphylococcaceae	Staphylococcus	826	0.00183415	0	0	4	1.46618e-05	1	0.00085034	821	0.00480583	14	4.31133e-06	4	2.63911e-06	0	0	6	4.72657e-05	4	0.000226796
Bacteria	Firmicutes	Bacilli	Lactobacillales	Carnobacteriaceae	Granulicatella	2	4.44104e-06	0	0	2	7.33089e-06	0	0	0	0	145	4.4653e-05	29	1.91336e-05	115	7.24628e-05	0	0	1	5.6699e-05
Bacteria	Firmicutes	Bacilli	Lactobacillales	Lactobacillaceae	Lactobacillus	489	0.00108583	1	0.000181258	2	7.33089e-06	0	0	486	0.00284487	313	9.63889e-05	75	4.94834e-05	12	7.56134e-06	44	0.000346615	182	0.0103192
Bacteria	Firmicutes	Bacilli	Lactobacillales	Leuconostocaceae	Leuconostoc	1033	0.0022938	1	0.000181258	0	0	0	0	1032	0.00604095	29	8.9306e-06	0	0	0	0	0	0	29	0.00164427
Bacteria	Firmicutes	Bacilli	Lactobacillales	Streptococcaceae	Lactococcus	80	0.000177642	0	0	0	0	0	0	80	0.000468291	29	8.9306e-06	1	6.59778e-07	2	1.26022e-06	0	0	26	0.00147417
Bacteria	Firmicutes	Bacilli	Lactobacillales	Streptococcaceae	Streptococcus	50329	0.111757	62	0.011238	1134	0.00415662	51	0.0433673	49082	0.287308	41756	0.0128588	2183	0.0014403	33272	0.0209651	165	0.00129981	6136	0.347905
Bacteria	Firmicutes	Clostridia	Clostridiales	Peptoniphilaceae	Anaerococcus	98	0.000217611	0	0	2	7.33089e-06	0	0	96	0.000561949	253	7.79118e-05	0	0	252	0.000158788	1	7.87761e-06	0	0
Bacteria	Firmicutes	Clostridia	Clostridiales	Peptoniphilaceae	Finegoldia	23	5.1072e-05	0	0	8	2.93236e-05	0	0	15	8.78045e-05	215	6.62096e-05	6	3.95867e-06	208	0.000131063	0	0	1	5.6699e-05
Bacteria	Firmicutes	Clostridia	Clostridiales	Peptoniphilaceae	Parvimonas	559	0.00124127	50	0.0090629	206	0.000755082	0	0	303	0.00177365	4080	0.00125644	3804	0.0025098	21	1.32323e-05	63	0.00049629	192	0.0108862
Bacteria	Firmicutes	Clostridia	Clostridiales	Peptostreptococcaceae	Filifactor	1031	0.00228936	8	0.00145006	675	0.00247418	2	0.00170068	346	0.00202536	14041	0.00432395	13531	0.00892746	17	1.07119e-05	200	0.00157552	293	0.0166128
Bacteria	Firmicutes	Clostridia	Clostridiales	Ruminococcaceae	Ruminococcus	42	9.32618e-05	0	0	0	0	0	0	42	0.000245853	31	9.54651e-06	2	1.31956e-06	29	1.82732e-05	0	0	0	0
Bacteria	Firmicutes	Negativicutes	Selenomonadales	Veillonellaceae	Megamonas	6	1.33231e-05	0	0	6	2.19927e-05	0	0	0	0	94	2.89475e-05	0	0	94	5.92305e-05	0	0	0	0
Bacteria	Firmicutes	Negativicutes	Selenomonadales	Veillonellaceae	Selenomonas	342	0.000759418	0	0	61	0.000223592	2	0.00170068	279	0.00163316	897	0.000276233	879	0.000579945	0	0	17	0.000133919	1	5.6699e-05
Bacteria	Firmicutes	Negativicutes	Selenomonadales	Veillonellaceae	Veillonella	99381	0.220677	39	0.00706906	8078	0.0296095	15	0.0127551	91249	0.534138	82436	0.0253863	55821	0.0368295	23548	0.0148379	2782	0.0219155	285	0.0161592
Bacteria	Fusobacteria	Fusobacteriia	Fusobacteriales	Fusobacteriaceae	Fusobacterium	9473	0.021035	54	0.00978793	8866	0.0324979	9	0.00765306	544	0.00318438	43373	0.0133568	36830	0.0242996	5465	0.00344356	712	0.00560886	366	0.0207518
Bacteria	Fusobacteria	Fusobacteriia	Fusobacteriales	Fusobacteriaceae	Psychrilyobacter	184	0.000408576	0	0	3	1.09963e-05	0	0	181	0.00105951	27	8.3147e-06	0	0	27	1.7013e-05	0	0	0	0
Bacteria	Fusobacteria	Fusobacteriia	Fusobacteriales	Leptotrichiaceae	Leptotrichia	3713	0.00824479	22	0.00398767	2730	0.0100067	2	0.00170068	959	0.00561364	9396	0.00289352	9171	0.00605083	80	5.04089e-05	128	0.00100833	17	0.000963883
Bacteria	Fusobacteria	Fusobacteriia	Fusobacteriales	Leptotrichiaceae	Sneathia	7	1.55436e-05	1	0.000181258	4	1.46618e-05	2	0.00170068	0	0	5038	0.00155146	4964	0.00327514	0	0	74	0.000582943	0	0
Bacteria	Proteobacteria	Alphaproteobacteria	Rhizobiales	Bradyrhizobiaceae	Bradyrhizobium	353	0.000783843	1	0.000181258	0	0	0	0	352	0.00206048	76	2.34043e-05	5	3.29889e-06	69	4.34777e-05	1	7.87761e-06	1	5.6699e-05
Bacteria	Proteobacteria	Alphaproteobacteria	Rhizobiales	Methylobacteriaceae	Methylobacterium	0	0	0	0	0	0	0	0	0	0	32	9.85446e-06	5	3.29889e-06	14	8.82156e-06	2	1.57552e-05	11	0.000623689
Bacteria	Proteobacteria	Alphaproteobacteria	Rhizobiales	Rhizobiaceae	Rhizobium	203	0.000450766	0	0	1	3.66545e-06	0	0	202	0.00118243	27	8.3147e-06	1	6.59778e-07	24	1.51227e-05	0	0	2	0.000113398
Bacteria	Proteobacteria	Alphaproteobacteria	Sphingomonadales	Sphingomonadaceae	Sphingomonas	48	0.000106585	0	0	0	0	0	0	48	0.000280975	105	3.23349e-05	0	0	97	6.11208e-05	0	0	8	0.000453592
Bacteria	Proteobacteria	Betaproteobacteria	Burkholderiales	Burkholderiaceae	Burkholderia	35	7.77182e-05	0	0	0	0	0	0	35	0.000204877	67	2.06328e-05	0	0	65	4.09572e-05	2	1.57552e-05	0	0
Bacteria	Proteobacteria	Betaproteobacteria	Burkholderiales	Burkholderiaceae	Ralstonia	509	0.00113024	1	0.000181258	2	7.33089e-06	0	0	506	0.00296194	65	2.00169e-05	1	6.59778e-07	61	3.84368e-05	3	2.36328e-05	0	0
Bacteria	Proteobacteria	Betaproteobacteria	Burkholderiales	Comamonadaceae	Acidovorax	617	0.00137006	0	0	2	7.33089e-06	0	0	615	0.00359999	2063	0.000635305	0	0	2054	0.00129425	3	2.36328e-05	6	0.000340194
Bacteria	Proteobacteria	Betaproteobacteria	Burkholderiales	Comamonadaceae	Alicycliphilus	145	0.000321975	0	0	0	0	0	0	145	0.000848777	14	4.31133e-06	0	0	13	8.19145e-06	0	0	1	5.6699e-05
Bacteria	Proteobacteria	Betaproteobacteria	Burkholderiales	Comamonadaceae	Comamonas	13	2.88668e-05	0	0	8	2.93236e-05	0	0	5	2.92682e-05	65	2.00169e-05	0	0	64	4.03271e-05	1	7.87761e-06	0	0
Bacteria	Proteobacteria	Betaproteobacteria	Burkholderiales	Oxalobacteraceae	Herbaspirillum	0	0	0	0	0	0	0	0	0	0	17	5.23518e-06	5	3.29889e-06	0	0	6	4.72657e-05	6	0.000340194
Bacteria	Proteobacteria	Betaproteobacteria	Neisseriales	Neisseriaceae	Eikenella	14	3.10873e-05	0	0	14	5.13163e-05	0	0	0	0	151	4.65007e-05	96	6.33387e-05	53	3.33959e-05	1	7.87761e-06	1	5.6699e-05
Bacteria	Proteobacteria	Betaproteobacteria	Neisseriales	Neisseriaceae	Neisseria	22596	0.0501749	456	0.0826536	21856	0.080112	11	0.00935374	273	0.00159804	191574	0.0589956	107794	0.0711201	82180	0.0517826	1557	0.0122654	43	0.00243806
Bacteria	Proteobacteria	Betaproteobacteria	Rhodocyclales	Rhodocyclaceae	Azospira	2	4.44104e-06	0	0	2	7.33089e-06	0	0	0	0	368	0.000113326	2	1.31956e-06	366	0.000230621	0	0	0	0
Bacteria	Proteobacteria	Epsilonproteobacteria	Campylobacterales	Campylobacteraceae	Campylobacter	24259	0.0538676	146	0.0264637	23731	0.0869847	5	0.0042517	377	0.00220682	52649	0.0162134	44841	0.0295851	3480	0.00219279	3661	0.0288399	667	0.0378182
Bacteria	Proteobacteria	Gammaproteobacteria	Enterobacteriales	Enterobacteriaceae	Citrobacter	219	0.000486294	0	0	2	7.33089e-06	0	0	217	0.00127024	11	3.38747e-06	0	0	10	6.30111e-06	1	7.87761e-06	0	0
Bacteria	Proteobacteria	Gammaproteobacteria	Enterobacteriales	Enterobacteriaceae	Enterobacter	75	0.000166539	0	0	0	0	0	0	75	0.000439023	185	5.69711e-05	0	0	185	0.000116571	0	0	0	0
Bacteria	Proteobacteria	Gammaproteobacteria	Enterobacteriales	Enterobacteriaceae	Klebsiella	74	0.000164318	0	0	0	0	0	0	74	0.000433169	36	1.10863e-05	0	0	36	2.2684e-05	0	0	0	0
Bacteria	Proteobacteria	Gammaproteobacteria	Pasteurellales	Pasteurellaceae	Aggregatibacter	101	0.000224273	7	0.00126881	58	0.000212596	0	0	36	0.000210731	2585	0.000796056	2318	0.00152937	213	0.000134214	49	0.000386003	5	0.000283495
Bacteria	Proteobacteria	Gammaproteobacteria	Pasteurellales	Pasteurellaceae	Haemophilus	41110	0.0912856	3162	0.573138	36540	0.133935	92	0.0782313	1316	0.00770338	261098	0.0804056	220275	0.145333	34086	0.021478	5757	0.0453514	980	0.055565
Bacteria	Proteobacteria	Gammaproteobacteria	Pasteurellales	Pasteurellaceae	Mannheimia	18	3.99694e-05	18	0.00326264	0	0	0	0	0	0	805	0.000247901	658	0.000434134	136	8.56951e-05	10	7.87761e-05	1	5.6699e-05
Bacteria	Proteobacteria	Gammaproteobacteria	Pseudomonadales	Moraxellaceae	Acinetobacter	113	0.000250919	0	0	41	0.000150283	0	0	72	0.000421462	16781	0.00516774	0	0	16769	0.0105663	0	0	12	0.000680388
Bacteria	Proteobacteria	Gammaproteobacteria	Pseudomonadales	Moraxellaceae	Moraxella	111	0.000246478	0	0	35	0.000128291	0	0	76	0.000444876	668	0.000205712	127	8.37918e-05	536	0.00033774	5	3.93881e-05	0	0
Bacteria	Proteobacteria	Gammaproteobacteria	Pseudomonadales	Pseudomonadaceae	Pseudomonas	2455	0.00545138	1	0.000181258	284	0.00104099	183	0.155612	1987	0.0116312	433	0.000133343	24	1.58347e-05	377	0.000237552	16	0.000126042	16	0.000907184
Bacteria	Proteobacteria	Gammaproteobacteria	Xanthomonadales	Xanthomonadaceae	Stenotrophomonas	57	0.00012657	1	0.000181258	1	3.66545e-06	1	0.00085034	54	0.000316096	95	2.92554e-05	2	1.31956e-06	93	5.86004e-05	0	0	0	0
others	others	others	others	others	others	2543	0.00564678	146	0.0264637	659	0.00241553	16	0.0136054	1722	0.01008	19278	0.0059367	15996	0.0105538	2013	0.00126841	294	0.00231602	975	0.0552815
