# Supplementary material for: Metagenome and Metatranscriptome Profiling of Moderate and Severe COPD Sputum in Taiwanese Han Males
Source: PLoS One. 2016 Jul 18;11(7):e0159066. doi: 10.1371/journal.pone.0159066 (PMC4948834; doi:10.1371/journal.pone.0159066)
Supplement: S5 Table — (XLSX) [file pone.0159066.s005.xlsx]

## Sheet: 工作表1
Genus	Moderate number of reads	Moderate % of reads	Severe number of reads	Severe % of reads	Moderate % of reads-Severe % of reads	Moderate Coefficient of Variation	Severe Coefficient of Variation
Porphyromonas	1676	0.000531712	186521	0.0680687	0.067537	0.232114	0.314118
Prevotella	33393	0.010594	258878	0.0944746	0.0838807	0.358352	0.187573
Streptococcus	497992	0.157988	225433	0.0822692	0.0757191	0.377146	0.15795
Fusobacterium	50834	0.0161271	364548	0.133038	0.116911	0.338663	0.183865
Escherichia	473585	0.150245	122578	0.0447335	0.105512	0.422081	0.229235
Bacillus	484646	0.153754	132886	0.0484952	0.105259	0.380309	0.251553
Pseudomonas	376128	0.119327	10955	0.0039979	0.115329	0.277147	0.128086
Neisseria	21855	0.00693351	449003	0.163859	0.156925	0.299567	0.293854
Haemophilus	249667	0.079207	970468	0.354161	0.274954	0.194493	0.251778
Propionibacterium	962305	0.305292	18916	0.00690318	0.298389	0.520058	0.0426164
