# Supplementary material for: Metagenome and Metatranscriptome Profiling of Moderate and Severe COPD Sputum in Taiwanese Han Males
Source: PLoS One. 2016 Jul 18;11(7):e0159066. doi: 10.1371/journal.pone.0159066 (PMC4948834; doi:10.1371/journal.pone.0159066)
Supplement: S6 Table — (XLSX) [file pone.0159066.s006.xlsx]

## Sheet: 工作表1
Genus	Moderate number of reads	Moderate % of reads	Severe number of reads	Severe % of reads	Moderate % of reads-Severe % of reads	Moderate Coefficient of Variation	Severe Coefficient of Variation
Acinetobacter	7440.59	0.346087	2374.45	0.0738918	0.272195	0.360819	0.0705654
Prevotella	5696	0.26494	15002	0.466856	0.201916	0.159096	0.111012
Streptococcus	4057.71	0.188737	4492.92	0.139818	0.0489196	0.0915596	0.0781221
Fusobacterium	971	0.0451644	2552	0.0794171	0.0342527	0.291347	0.176267
Porphyromonas	168	0.00781424	1280	0.0398331	0.0320188	0.326405	0.565306
Rothia	486	0.0226055	1737	0.0540547	0.0314492	0.0564729	0.653858
Shewanella	848.915	0.0394859	270.748	0.00842555	0.0310603	0.19059	0.580919
Neisseria	268	0.0124656	1353	0.0421048	0.0296392	0.579827	0.588539
Veillonella	1214	0.0564672	2484	0.077301	0.0208338	0.144395	0.0570261
Actinomyces	173	0.00804681	171	0.00532145	0.00272536	0.501751	0.370229
