# Supplementary material for: Metagenome and Metatranscriptome Profiling of Moderate and Severe COPD Sputum in Taiwanese Han Males
Source: PLoS One. 2016 Jul 18;11(7):e0159066. doi: 10.1371/journal.pone.0159066 (PMC4948834; doi:10.1371/journal.pone.0159066)
Supplement: S7 Table — (XLSX) [file pone.0159066.s007.xlsx]

## Sheet: 工作表1
Genus	Moderate number of reads	Moderate % of reads	Severe number of reads	Severe % of reads	Moderate % of reads-Severe % of reads	Moderate Coefficient of Variation	Severe Coefficient of Variation
Veillonella	99381	0.237495	82436	0.0428769	0.194618	0.542073	0.236405
Prevotella	164178	0.392342	1088076	0.565933	0.173591	0.299541	0.195671
Streptococcus	50329	0.120273	41756	0.0217183	0.0985548	0.430107	0.241081
Capnocytophaga	5656	0.0135164	180102	0.0936752	0.0801588	0.448264	0.502373
Neisseria	22596	0.0539985	191574	0.0996421	0.0456435	0.447084	0.377604
Haemophilus	41110	0.0982421	261098	0.135803	0.037561	0.282668	0.210555
Campylobacter	24259	0.0579726	52649	0.027384	0.0305887	0.534113	0.17908
Rothia	6437	0.0153827	4838	0.00251636	0.0128664	0.264695	0.337746
Corynebacterium	4155	0.00992936	752	0.000391133	0.00953823	1.04009	0.369109
Porphyromonas	355	0.000848357	19341	0.0100597	0.00921134	0.280435	0.510914
