# Supplementary material for: Metagenome and Metatranscriptome Profiling of Moderate and Severe COPD Sputum in Taiwanese Han Males
Source: PLoS One. 2016 Jul 18;11(7):e0159066. doi: 10.1371/journal.pone.0159066 (PMC4948834; doi:10.1371/journal.pone.0159066)
Supplement: S8 Table — (XLSX) [file pone.0159066.s008.xlsx]

## Sheet: worksheet 1
						Moderate		103-3		104-2		104-5		104-8		Severe		103-4		104-3		104-9		104-10
						count	%	count	%	count	%	count	%	count	%	count	%	count	%	count	%	count	%	count	%	%moderate reads-%severe reads	Moderate Coefficient of Variation	Severe Coefficient of Variation
p__Proteobacteria	c__Gammaproteobacteria	o__Pasteurellales	f__Pasteurellaceae	g__Haemophilus	s__Haemophilus influenzae	1392	0.0338645	68	1.83251	1100	3.04139	218	2.33846	6	0.778151	15161	0.0584527	40	1.60206	14841	4.17146	252	2.4014	28	1.44716	0.0461586	0.4128	0.449783
p__Proteobacteria	c__Gammaproteobacteria	o__Pasteurellales	f__Pasteurellaceae	g__Haemophilus	s__Haemophilus parainfluenzae	39713	0.966136	36472	4.56196	2058	3.31345	1097	3.04021	86	1.9345	244211	0.941547	34038	4.53196	203743	5.30908	5481	3.73886	949	2.97727	0.953841	0.290936	0.210377
p__Proteobacteria	c__Betaproteobacteria	o__Neisseriales	f__Neisseriaceae	g__Neisseria	s__Neisseria flavescens	60	0.0026564	58	1.76343	2	0.30103	0	0	0	0	1464	0.00765286	0	0	1436	3.15715	28	1.44716	0	0	0.00515463	1.41548	1.12954
p__Proteobacteria	c__Betaproteobacteria	o__Neisseriales	f__Neisseriaceae	g__Neisseria	s__Neisseria lactamica	163	0.00721654	137	2.13672	2	0.30103	24	1.38021	0	0	3205	0.0167537	173	2.23805	2987	3.47524	44	1.64345	1	0	0.0119851	0.894673	0.680012
p__Proteobacteria	c__Betaproteobacteria	o__Neisseriales	f__Neisseriaceae	g__Neisseria	s__Neisseria flava	209	0.00925311	205	2.31175	4	0.60206	0	0	0	0	3046	0.0159226	3	0.477121	2999	3.47698	42	1.62325	2	0.30103	0.0125878	1.29945	0.860973
p__Proteobacteria	c__Betaproteobacteria	o__Neisseriales	f__Neisseriaceae	g__Neisseria	s__Neisseria sicca	25	0.00110683	22	1.34242	3	0.477121	0	0	0	0	6640	0.0347097	1890	3.27646	4682	3.67043	66	1.81954	2	0.30103	0.0179083	1.20512	0.585812
p__Proteobacteria	c__Betaproteobacteria	o__Neisseriales	f__Neisseriaceae	g__Neisseria	s__Neisseria meningitidis	409	0.0181078	344	2.53656	26	1.41497	38	1.57978	1	0	6296	0.0329115	1801	3.25551	4414	3.64483	75	1.87506	6	0.778151	0.0255096	0.655158	0.476782
p__Proteobacteria	c__Betaproteobacteria	o__Neisseriales	f__Neisseriaceae	g__Neisseria	s__Neisseria subflava	957	0.0423695	955	2.98	1	0	0	0	1	0	3994	0.0208781	226	2.35411	3722	3.57078	43	1.63347	3	0.477121	0.0316238	1.73205	0.559099
p__Proteobacteria	c__Betaproteobacteria	o__Neisseriales	f__Neisseriaceae	g__Neisseria	s__Neisseria elongata	20764	0.91929	20127	4.30378	417	2.62014	211	2.32428	9	0.954243	166656	0.871172	78039	4.89231	87330	4.94116	1258	3.09968	29	1.4624	0.895231	0.467117	0.39998
p__Firmicutes	c__Bacilli	o__Lactobacillales	f__Streptococcaceae	g__Streptococcus	s__Streptococcus intermedius	35	0.000701052	0	0	0	0	35	1.54407	0	0	58	0.0013951	15	1.17609	6	0.778151	2	0.30103	35	1.54407	0.00104808	1.73205	0.486671
p__Firmicutes	c__Bacilli	o__Lactobacillales	f__Streptococcaceae	g__Streptococcus	s__Streptococcus pyogenes	81	0.00162243	0	0	0	0	81	1.90849	0	0	46	0.00110646	0	0	23	1.36173	1	0	22	1.34242	0.00136445	1.73205	1.00005
p__Firmicutes	c__Bacilli	o__Lactobacillales	f__Streptococcaceae	g__Streptococcus	s__Streptococcus thermophilus	217	0.00434652	0	0	0	0	217	2.33646	0	0	332	0.00798576	273	2.43616	10	1	0	0	49	1.6902	0.00616614	1.73205	0.700274
p__Firmicutes	c__Bacilli	o__Lactobacillales	f__Streptococcaceae	g__Streptococcus	s__Streptococcus anginosus	620	0.0124186	11	1.04139	3	0.477121	606	2.78247	0	0	198	0.00476259	94	1.97313	72	1.85733	2	0.30103	30	1.47712	0.00859061	0.978696	0.471904
p__Firmicutes	c__Bacilli	o__Lactobacillales	f__Streptococcaceae	g__Streptococcus	s__Streptococcus sp. I-G2	186	0.00372559	9	0.954243	0	0	177	2.24797	0	0	648	0.0155867	605	2.78176	20	1.30103	10	1	13	1.11394	0.00965613	1.15172	0.464565
p__Firmicutes	c__Bacilli	o__Lactobacillales	f__Streptococcaceae	g__Streptococcus	s__Streptococcus oligofermentans	1004	0.0201102	195	2.29003	0	0	808	2.90741	1	0	240	0.00577284	56	1.74819	163	2.21219	4	0.60206	17	1.23045	0.0129415	1.01401	0.413875
p__Firmicutes	c__Bacilli	o__Lactobacillales	f__Streptococcaceae	g__Streptococcus	s__Streptococcus oralis	155	0.00310466	59	1.77085	1	0	94	1.97313	1	0	1105	0.0265791	891	2.94988	157	2.1959	2	0.30103	55	1.74036	0.0148419	1.00291	0.537391
p__Firmicutes	c__Bacilli	o__Lactobacillales	f__Streptococcaceae	g__Streptococcus	s__Streptococcus pneumoniae	877	0.0175663	13	1.11394	1	0	863	2.93601	0	0	736	0.0177034	557	2.74586	114	2.0569	8	0.90309	57	1.75587	0.0176349	1.18525	0.354567
p__Firmicutes	c__Bacilli	o__Lactobacillales	f__Streptococcaceae	g__Streptococcus	s__Streptococcus sp. VT 162	153	0.0030646	79	1.89763	1	0	72	1.85733	1	0	1372	0.0330014	1058	3.02449	217	2.33646	10	1	87	1.93952	0.018033	1.00012	0.352798
p__Firmicutes	c__Bacilli	o__Lactobacillales	f__Streptococcaceae	g__Streptococcus	s__Streptococcus mitis	502	0.0100551	80	1.90309	1	0	421	2.62428	0	0	1184	0.0284793	853	2.93095	260	2.41497	15	1.17609	56	1.74819	0.0192672	1.02506	0.321086
p__Firmicutes	c__Bacilli	o__Lactobacillales	f__Streptococcaceae	g__Streptococcus	s__Streptococcus sp. I-P16	230	0.00460691	17	1.23045	3	0.477121	210	2.32222	0	0	1922	0.0462308	1840	3.26482	18	1.25527	9	0.954243	55	1.74036	0.0254189	0.870239	0.492878
p__Firmicutes	c__Bacilli	o__Lactobacillales	f__Streptococcaceae	g__Streptococcus	s__Streptococcus gordonii	1935	0.0387581	286	2.45637	1	0	1635	3.21352	13	1.11394	904	0.0217444	371	2.56937	306	2.48572	6	0.778151	221	2.34439	0.0302512	0.727923	0.359753
p__Firmicutes	c__Bacilli	o__Lactobacillales	f__Streptococcaceae	g__Streptococcus	s__Streptococcus pseudopneumoniae	1205	0.0241362	105	2.02119	1	0	1099	3.041	0	0	2343	0.0563573	1838	3.26435	299	2.47567	17	1.23045	189	2.27646	0.0402468	1.03979	0.313787
p__Firmicutes	c__Bacilli	o__Lactobacillales	f__Streptococcaceae	g__Streptococcus	s__Streptococcus parasanguinis	3564	0.0713871	123	2.08991	30	1.47712	3391	3.53033	20	1.30103	6774	0.162938	3793	3.57898	318	2.50243	40	1.60206	2623	3.4188	0.117163	0.417411	0.285455
p__Firmicutes	c__Bacilli	o__Lactobacillales	f__Streptococcaceae	g__Streptococcus	s__Streptococcus salivarius	15386	0.308182	7	0.845098	13	1.11394	15363	4.18648	3	0.477121	2532	0.0609034	107	2.02938	37	1.5682	33	1.51851	2355	3.37199	0.184543	0.893028	0.352803
p__Firmicutes	c__Bacilli	o__Lactobacillales	f__Streptococcaceae	g__Streptococcus	s__Streptococcus sanguinis	23775	0.476214	83	1.91908	7	0.845098	23673	4.37425	12	1.07918	21180	0.509453	20810	4.31827	119	2.07555	4	0.60206	247	2.3927	0.492834	0.68031	0.563873
p__Fusobacteria	c__Fusobacteriia	o__Fusobacteriales	f__Fusobacteriaceae	g__Fusobacterium	s__Psychrilyobacter	184	0.000408576	0	0	3	1.09963e-05	0	0	181	0.00105951	27	8.3147e-06	0	0	27	1.7013e-05	0	0	0	0	0.00176107	1.70841	1.73205
p__Fusobacteria	c__Fusobacteriia	o__Fusobacteriales	f__Fusobacteriaceae	g__Fusobacterium	s__Psychrilyobacter	3713	0.00824479	22	0.00398767	2730	0.0100067	2	0.00170068	959	0.00561364	9396	0.00289352	9171	0.00605083	80	5.04089e-05	128	0.00100833	17	0.000963883	0.00176107	0.570344	1.16893
p__Bacteroidetes	c__Bacteroidia	o__Bacteroidales	f__Porphyromonadaceae	g__Porphyromonas	s__Porphyromonas asaccharolytica	19	0.0562	18	1.25527	1	0	0	0	0	0	799	0.0418	1	0	771	2.88705	18	1.25527	9	0.954243	0.049	1.73205	0.81635
p__Bacteroidetes	c__Bacteroidia	o__Bacteroidales	f__Porphyromonadaceae	g__Porphyromonas	s__Porphyromonas gingivalis	319	0.9438	24	1.38021	17	1.23045	259	2.4133	19	1.27875	18317	0.9582	4	0.60206	17765	4.24956	270	2.43136	278	2.44405	0.951	0.308827	0.53032
